# Supplementary material for: Patterns and Functional Insights of DNA Methylation Variation in a South American Mayfly Across an Agriculturally Impacted Semi-Arid Watershed
Source: Biology (Basel). 2025 Dec 31;15(1):90. doi: 10.3390/biology15010090 (PMC12784713; doi:10.3390/biology15010090)
Supplement: Supplementary file 1 [file biology-15-00090-s001.zip]

Archive with 13 entries (13 files):
- TableS2.xlsx
- ._TableS5.xls
- ._TableS6.xls
- TableS6.xls
- TableS5.xls
- ._TableS4.xls
- ._TableS7.xls
- TableS4.xls
- TableS7.xls
- Supplementary_Material_F_20251126.pdf
- ._TableS2.xlsx
- ._TableS3.xlsx
- TableS3.xlsx
