# Supplementary material for: Patterns and Functional Insights of DNA Methylation Variation in a South American Mayfly Across an Agriculturally Impacted Semi-Arid Watershed
Source: Biology (Basel). 2025 Dec 31;15(1):90. doi: 10.3390/biology15010090 (PMC12784713; doi:10.3390/biology15010090)
Supplement: Supplementary file 1 [file biology-15-00090-s001.zip › TableS2.xlsx]

## Sheet: Sequencing depth
Ref_ID	Sequence	Las Juntas (#1)										Garreton (#2)									Panguecillo (#3)										Peñon (#4)									Barrancones (#5)
		HLJ_1	HLJ_4	HLJ_5	HLJ_6	HLJ_11	HLJ_12	HLJ_13	HLJ_14	HLJ_15	HLJ_20	Garr_1	Garr_4	Garr_5	Garr_14	Garr_15	Garr_17	Garr_18	Garr_19	Garr_20	PPg_3	PPg_6	PPg_7	PPg_11	PPg_12	PPg_13	PPg_14	PPg_15	PPg_18	PPg_19	PPñ_1	PPñ_6	PPñ_8	PPñ_11	PPñ_14	PPñ_15	PPñ_16	PPñ_17	PPñ_20	Bcns_3	Bcns_4	Bcns_5	Bcns_6	Bcns_7	Bcns_9	Bcns_12	Bcns_13	Bcns_18	Bcns_19
CCGG.829	AAACCTAGATGGATCCGGATGTGAAGCTAATG	5	249	216	10	0	307	780	255	658	1485	62	880	496	777	928	872	299	242	672	242	755	1327	531	319	234	794	284	724	261	1484	9	1203	484	840	57	709	7	1139	427	9	122	525	126	143	318	897	798	883
CCGG.5007	AACCATCTTGCACTCCGGGCACTTGTAAGTCG	833	25	2	0	168	371	300	150	689	562	6	1300	834	79	697	1089	330	513	496	711	833	3	308	84	457	291	2	376	140	303	257	328	656	4	16	378	529	623	791	11	675	3	785	312	167	654	6	1433
CCGG.5868	AACCTTTCGGCCGACCGGTTGGACAGCGAGGG	198	236	106	216	153	638	175	345	236	372	294	381	69	195	240	248	192	310	326	510	218	229	244	177	293	173	535	299	170	89	245	413	89	518	406	122	144	195	95	91	186	25	194	78	173	92	289	331
CCGG.6672	AACGTCTTGCAGCACCGGCCGCAGATCTGCAC	836	532	576	785	209	668	831	694	673	629	1619	1010	486	693	916	627	615	939	614	2423	546	986	563	575	1024	622	2294	306	447	548	834	1016	816	720	1500	1034	374	496	710	451	439	1259	974	558	841	788	630	806
CCGG.9098	AAGCATGGACACGACCGGTTTCGAGCAATACC	5462	2033	2451	3987	2046	4373	6307	3356	6272	3014	2473	2292	5022	5973	5766	3482	4864	3137	3836	3277	5145	5015	2726	2772	3534	3588	4904	2910	1616	4244	2361	8650	2330	5386	1790	3047	3723	4119	3499	1376	4567	1402	3257	3724	5102	6730	3506	6571
CCGG.9735	AAGCTACGATCTGCCCGGTTGAGTTGACAGCA	1408	1128	502	819	689	1760	1763	2143	715	1557	1150	608	790	807	994	7	2385	1583	4	996	1611	1764	471	1514	1169	1291	795	390	739	756	363	2511	1258	584	491	790	924	8	1757	776	452	476	1584	1386	1403	1311	5	2829
CCGG.9932	AAGCTGCCTCGACCCCGGTTAAGGAGGAGACC	1228	3	4	15	5	645	2	434	4	665	8	833	5	763	0	612	988	0	0	8	646	3	10	847	1016	588	0	2	429	4	7	1	0	833	685	3	506	1	1212	3	4	0	4	2	1	5	710	0
CCGG.10024	AAGCTGTTCTTATTCCGGTGGTCGAGAACACT	172	531	1	884	680	872	888	609	537	1243	24	712	505	460	1927	715	581	1047	4	2347	980	1229	477	439	7	1077	485	12	417	423	790	1515	648	5	12	773	584	519	1155	10	780	2730	3	766	683	694	1302	835
CCGG.13287	AATCCAATGGTCAACCGGAGAAACATCACAGT	1469	1505	621	4	632	1100	1758	1613	846	1013	6	14	1384	7	939	2312	1940	456	5	1291	815	2671	762	754	863	1035	6	3	1078	782	1497	2869	10	2900	610	1233	17	1120	1445	16	2282	1159	2712	1409	2068	1	2068	4008
CCGG.16961	AATTCGTATTGTTGCCGGACCATTTCTGCGCG	5014	916	4908	3107	1042	1097	4907	2045	4810	5819	2387	3235	6081	4227	2208	2773	2288	1700	2694	1473	3205	4509	3630	3009	2284	6127	2692	4643	2932	3811	2320	4467	6592	1477	1161	3493	4127	2440	1177	2211	2892	7942	2066	2561	1511	3985	6739	5019
CCGG.25140	ACCCTTCATGCACTCCGGACACGTTCTGCCTC	4	224	354	402	845	360	990	396	650	722	560	693	944	1135	1067	511	273	620	528	1153	974	712	4	676	5	1212	558	240	316	704	259	779	384	551	625	951	632	598	562	530	14	2739	715	699	715	639	568	750
CCGG.25206	ACCCTTTGTGCCTTCCGGCTGTGATGGACCCA	4	1337	1122	4	688	10	1548	1381	5	4	7	6	5	844	1162	330	3095	1936	381	1190	886	2383	0	922	2	668	842	295	859	806	241	1186	1179	277	490	717	3	1269	1007	971	1273	1442	4400	10	2170	2313	313	844
CCGG.26161	ACCTAAGAAAGCGTCCGGAGGACAAGATACTC	698	348	402	629	341	826	315	278	402	847	398	441	478	605	371	748	253	675	521	418	278	411	566	462	144	542	517	327	432	379	520	419	383	710	377	435	367	434	773	259	322	656	532	267	289	324	428	798
CCGG.26398	ACCTCCAGGTCGACCCGGTCGTTGCCAATGGG	663	1266	579	941	1490	2027	632	1303	326	1914	3130	3202	432	1044	1661	2328	1115	958	1046	4879	1119	503	1640	873	1967	726	1654	1933	934	427	1857	1187	830	3444	1899	836	2298	727	2336	1071	3097	398	911	581	761	3	2536	3056
CCGG.26465	ACCTCCTTCCAATGCCGGCAGGAAACCAGGAA	856	1677	725	3	431	1290	529	1128	2	555	376	4	964	518	1002	2	4	6	451	1401	7	1	17	643	1315	582	581	4	616	2	331	6	10	446	3	1348	6	0	13	1434	16	878	1378	4	8	4	914	1067
CCGG.26602	ACCTCTTGGCCAATCCGGTGGCGCCTCCTCCC	908	468	465	1051	581	593	683	682	14	3	53	722	559	1036	778	532	1	6	5	3	628	750	2	2	521	3	2938	779	431	721	9	11	6	610	0	804	525	1107	4	5	1286	738	1328	5	946	3	4	1130
CCGG.26673	ACCTGAGCACACTGCCGGGGGCACAATTAACA	889	2175	1204	535	77	3742	720	3503	984	1296	2253	1726	929	1202	2205	1416	2999	1190	1397	2920	1108	2724	1049	1028	2338	1096	648	1305	1683	1043	1114	2113	1316	1327	1644	1523	1497	2227	2677	1305	1394	4211	4546	1202	2845	1450	956	1084
CCGG.27012	ACCTGTGTGGAACTCCGGAGTATCTTGCACCT	1180	813	509	574	683	928	1436	1355	638	775	1734	1978	503	1357	2502	7	1578	2505	1406	21	748	1015	1093	1339	1122	1270	594	1055	21	9	623	1272	785	900	1401	864	1208	1366	3441	725	1871	2235	2669	1515	2591	2062	1515	3
CCGG.27032	ACCTGTTGGTTGACCCGGCGAGTGATCTCCCT	2407	1400	658	1565	1244	2464	779	1332	1496	1574	1057	2605	1333	1573	3082	1600	1546	2623	829	5103	1262	5	1320	1162	2275	671	740	1292	1206	1477	1286	1356	990	900	2059	478	1715	1843	3495	1437	2249	3776	2948	1430	2456	2275	958	1590
CCGG.30989	ACGTGCATCGCGAACCGGACAAATACATGGCG	5529	1000	16322	2410	11293	2832	15979	6942	14069	19080	16685	17374	13915	2457	2624	3926	3161	2167	3953	2868	1164	3462	13900	7263	6487	15208	2845	22011	7278	15651	11032	4683	22496	6390	11611	15452	15658	3720	2091	8821	7100	808	2367	11731	4825	2892	17980	3317
CCGG.33904	ACTGCATCGATGACCCGGTCATCTTAGGAAAG	2	94	265	386	1	1	6	5	680	445	107	492	420	360	143	2	1	0	0	3	710	3	171	0	242	317	449	241	233	1	288	2	217	2	100	370	5	2	1	105	359	276	625	3	421	3	0	358
CCGG.34370	ACTGGCAACCACGTCCGGCTGATGACTGGACA	2243	2925	611	991	813	2097	14	2	1081	955	3977	1357	4	1189	21	942	1390	1981	4	38	2047	11	1433	1793	4834	11	7	8	816	2430	673	3802	893	1166	1435	858	12	1576	2565	58	13	3652	2555	1002	1653	1775	951	1626
CCGG.34705	ACTGTGATGGCTGACCGGCAGTGCAAAGCGCC	256	167	206	65	157	643	321	966	162	317	1512	331	219	64	315	127	201	518	135	3221	205	737	235	294	1739	230	95	352	314	161	274	757	195	634	796	382	401	350	619	784	359	168	240	192	197	44	273	106
CCGG.35364	ACTTCTTCGAGAAACCGGTCATCAAGTCTGGC	797	232	925	1292	438	574	1235	251	1151	689	1465	950	957	655	10	1569	402	2238	1467	4713	627	1971	1146	395	2292	1032	1452	615	329	524	1261	1865	631	2182	16	679	1545	839	1432	28	1659	276	314	213	733	5	1628	2773
CCGG.35528	ACTTGATTCTCTCTCCGGGAGCCATGATAGCG	13	2	545	29	6	1	393	7	22	15	4	690	280	707	1756	1058	584	1288	4	8	830	15	324	1	430	862	561	301	723	269	14	23	468	528	16	711	406	22	3261	1290	993	21	769	230	702	556	3	1764
CCGG.36269	ACTTTGGAGCAGTGCCGGGTGAAAATCAAGTC	354	2	234	402	614	277	288	3	3	1	2122	537	2	543	961	831	1	452	0	1083	2	479	196	569	910	732	541	603	246	215	357	249	267	483	0	48	648	681	1056	10	414	526	415	330	3	209	427	1013
CCGG.40567	AGCAACGCGCTCGTCCGGGTCGTGGGCAATCC	3	181	2	5	183	358	895	207	514	481	3	1517	620	737	1404	4	1	9	5	4970	1514	1516	955	585	1227	710	1309	237	7	928	778	968	1262	1205	2137	2	555	837	1178	942	246	44	96	108	241	1665	543	666
CCGG.41280	AGCACTTTTGAGTCCCGGACGAGACGCATCAC	1082	1523	1148	593	1048	1190	1300	856	1290	614	2203	1734	1092	782	1772	1466	1419	1736	1141	3319	625	2392	877	722	2076	692	288	498	1294	474	1076	1730	636	782	1352	763	1303	2211	1996	532	1545	660	991	1579	2028	1614	732	2141
CCGG.46343	AGCTGATAGTCGTACCGGGTCAATTCTGCGAA	668	262	316	1056	1026	1615	974	719	484	992	2382	1804	1001	1126	1382	1608	1254	963	628	2713	944	5	836	410	678	441	251	1115	861	954	1101	1795	760	1951	1021	327	1304	543	8	565	840	1469	2277	515	755	560	5	971
CCGG.46474	AGCTGCCCATCCTTCCGGTGCCATTCATGAGG	1727	774	735	1025	650	1444	1125	813	723	1355	1709	2002	928	616	2153	869	816	2334	950	9284	773	1391	1093	792	2452	670	1979	218	695	891	787	1567	931	1598	3286	1004	1400	1811	4410	2376	1842	1664	1563	809	1323	947	1245	1610
CCGG.49146	AGGCCGAGTTGCAACCGGAGACCTGGAGAACG	282	156	192	289	309	520	208	445	375	305	381	264	197	185	196	158	227	373	161	516	369	309	232	324	116	210	628	223	152	277	207	95	483	486	516	265	490	504	498	178	413	122	368	278	64	53	444	714
CCGG.49505	AGGCGGACGACTTTCCGGTGCGCTGGTTGGTG	1376	547	240	1069	808	486	1231	247	980	1270	4969	2380	976	577	3249	1953	316	3645	1420	6815	1064	390	1159	350	3331	845	562	1096	340	1235	948	903	311	2467	2504	250	1484	405	3393	1720	1491	330	327	565	833	754	1960	2054
CCGG.49563	AGGCGGCGGCGAAACCGGTGCTGCCGAAGGTG	1318	345	181	829	661	403	612	291	446	959	1139	1256	649	931	1506	1033	265	1194	1060	2040	655	209	955	295	1882	876	549	794	325	753	790	1324	242	1517	763	301	848	278	1639	1281	396	878	467	301	297	1010	1043	1399
CCGG.49665	AGGCGTCCCCCCTCCCGGAATGATGATGCCTC	6	732	422	5	536	489	453	313	353	917	206	693	629	492	1626	1047	317	7	557	3	487	817	805	342	1364	343	569	578	260	1074	6	678	360	704	454	402	759	800	8	856	1024	568	0	4	567	1971	1064	1
CCGG.51503	AGGTGACCTCGGTTCCGGCACTTGGTTGGCAC	735	288	270	4	386	586	965	2	464	558	642	560	787	492	1203	343	2	837	202	682	388	471	371	422	1033	406	364	270	4	453	12	2	601	571	2	455	959	948	556	15	495	1548	338	0	384	509	4	1
CCGG.53674	AGTGAGCTGGCCGTCCGGCTGTACCTGACTGG	109	43	24	60	68	121	86	103	20	133	31	49	121	215	74	93	83	47	87	37	73	5	66	76	20	67	33	44	86	89	57	190	56	55	32	68	69	105	43	57	74	683	501	258	218	275	179	125
CCGG.54535	AGTGTGCACATTGGCCGGAAGACAGAAAGTGA	1922	1100	789	1325	844	1360	1314	922	1235	1388	2767	1201	1297	1605	2860	1264	1323	2530	1110	4283	1139	1826	709	1109	2348	1136	870	866	979	1342	985	1108	994	1519	1873	1070	1063	1644	2815	1006	2117	86	438	938	1747	1586	1135	1282
CCGG.55289	AGTTGCTGCGGACGCCGGCTGTTAGTCCAGCC	1454	1739	864	879	1404	3682	1005	2094	789	897	3643	1826	738	1009	3178	1196	2354	2530	1129	3935	920	1777	906	1775	2632	610	2159	608	1853	1225	1063	1527	1132	1496	1671	1093	1320	1689	3399	1550	1383	3804	4975	2302	3612	1579	1289	1780
CCGG.58254	ATCACGTGCAGCTGCCGGTACGAGATGATGTC	338	1064	560	570	180	2510	197	992	462	864	371	1866	760	309	412	1091	738	195	330	690	344	799	458	384	688	683	1088	855	578	936	748	270	393	725	391	274	645	386	293	224	200	944	1000	730	379	137	870	1449
CCGG.61086	ATCTGGTATCTCGGCCGGTTCAATTGTTCCTC	785	655	659	936	385	4	609	269	436	471	118	487	945	34	894	3	906	550	450	7	1073	1207	348	4	514	2	1687	302	343	569	275	640	795	508	6	2	741	1386	1175	3	287	394	520	703	863	3	316	575
CCGG.73885	CAACAAGTTCAACACCGGGCTATGAGACCTCC	2228	823	994	1207	807	1142	1208	832	1040	1029	260	1419	999	1312	1588	1139	917	1698	1021	3129	1273	2170	872	995	1680	912	2225	583	701	1217	871	1578	736	1494	1259	1293	1127	1960	2224	920	1422	909	1172	921	1991	1689	1188	2250
CCGG.78856	CACACGAGTACCTGCCGGCTGGCATTTTGGGG	133	971	365	404	803	839	176	789	166	357	134	1436	105	606	1050	1347	733	452	1033	998	517	786	763	514	545	263	265	1146	509	96	772	363	584	1745	475	451	1099	728	595	342	962	299	1291	491	719	105	1050	1445
CCGG.81345	CACCGCTGACGTGTCCGGCTGCATCATGTACG	994	2	2	0	86	9	0	719	0	925	190	3	3	49	3	528	1	837	466	424	1	2	743	0	365	3	147	2	5	2	6	0	7	1	239	361	1	0	357	178	582	2	5	597	868	2	3	2
CCGG.83344	CACGGTTACAAGGTCCGGAGAACTTTGACTTC	1	0	465	5	3	0	555	648	525	0	17	3	2	564	4	581	5	2539	1005	17	2	2192	434	698	1271	501	538	624	535	511	11	1563	1123	760	808	695	4	2	1472	564	569	722	1812	2	1187	1927	433	0
CCGG.83571	CACGTGGCGTAGCGCCGGACAAAGTCGGGAGG	2553	929	1123	16	642	1044	1462	261	1315	308	146	1224	1263	132	1827	1604	611	589	1535	1143	684	1907	1146	259	558	1355	1020	2	514	1695	1375	2466	692	2427	531	732	909	2568	771	383	1091	2309	7	324	843	1277	1802	44
CCGG.84135	CACTCGCCTGTTGTCCGGACCTCAATCTCGTA	1308	1435	1198	19	773	17	1653	1832	1469	775	2448	2236	1616	1548	2423	1959	1743	2682	1753	1999	786	1221	1400	2025	1391	753	5	1317	1527	1642	1264	2244	820	2098	11	887	1814	1520	3227	765	825	72	2773	2295	3204	2388	4	2979
CCGG.84240	CACTCTCCTTCTTGCCGGTGATGATGATGACA	9	2105	1121	2	1179	3727	719	2400	1262	1240	1305	825	695	642	3437	1298	1144	3237	1374	28	650	2143	533	8	1684	6	667	4	761	796	981	2	728	708	20	829	1323	1311	2033	981	998	503	1537	2	1278	5	2	1123
CCGG.84723	CACTGTCCCCACTACCGGAAGCTGCACCAGCG	323	124	147	212	362	472	369	356	280	582	1504	1107	471	527	570	888	268	1738	741	2362	294	126	371	197	681	385	243	429	295	442	402	679	298	774	795	224	525	273	1617	1246	691	589	950	475	517	691	1002	962
CCGG.84852	CACTTCATGCTGCACCGGCAAAGAGGACCATC	1236	220	311	498	460	847	332	206	600	772	2110	567	269	324	8	527	340	7	825	2169	284	617	385	539	10	287	0	1	638	645	253	38	563	1204	1800	455	928	550	2383	1221	1570	348	443	161	474	928	2	933
CCGG.84857	CACTTCCACTGATCCCGGGTCCACACCTTGGG	300	572	298	678	641	899	205	800	227	1315	1500	1858	196	593	1411	1704	514	814	1005	1612	752	539	520	536	614	328	287	1425	569	132	1061	387	367	2012	749	467	1811	567	871	564	1406	246	1279	616	986	188	1432	1517
CCGG.85341	CACTTTTGGTCTTTCCGGTCTCCCTCCTCCTC	1216	467	671	866	948	677	928	532	853	370	175	898	913	960	989	807	699	1442	683	1670	790	1125	553	822	1028	362	1206	454	784	502	511	1182	710	758	741	766	627	1018	893	701	781	78	403	599	1360	501	712	1778
CCGG.96457	CATTATGCCCACGCCCGGCACACTCAGAATCG	568	2	549	2	225	289	511	201	360	3	89	5	400	1069	0	1084	1	210	564	144	0	1042	295	162	188	9	1782	883	185	2	8	765	9	722	109	4	446	1	243	116	302	24	92	129	340	632	1003	1277
CCGG.103284	CCATTTTGTCGGAGCCGGACAGTTCAACACAC	1893	1029	902	1149	764	3033	1389	2305	1664	725	2889	11	1113	60	4519	1602	15	2756	944	3742	574	1919	1392	2052	2554	2555	1246	589	1167	868	691	2925	229	1871	1525	2060	2097	2522	2571	1087	2000	406	15	1449	1871	1333	7	7
CCGG.105216	CCCCCCTCTTTTCTCCGGATGAACTCGAAAGA	808	1726	407	831	1143	2024	958	950	972	223	89	1097	352	924	1759	1091	1736	1139	1115	1467	970	2190	729	979	643	870	471	1268	907	819	449	1730	981	1173	824	539	1151	1909	2015	883	1276	397	2182	1026	1350	1177	971	2189
CCGG.106029	CCCCTGCCACATTCCCGGATGGTCCCTCGAAG	1733	1221	685	1135	873	1587	1358	1143	1085	675	28	1070	1044	1131	831	958	1223	947	972	642	1162	1151	725	788	726	1031	996	848	738	1175	634	2016	803	830	315	936	791	1256	1008	406	737	145	478	641	1265	1379	809	1365
CCGG.107630	CCCTCGACCATCAGCCGGAAAAACGAGAAGCC	716	134	212	352	188	276	467	224	394	313	1763	401	317	242	375	238	39	537	298	1760	296	305	359	159	866	340	391	376	207	286	300	618	232	507	849	311	406	319	508	392	252	13	45	157	171	204	565	318
CCGG.108705	CCCTTTTGTCCTTGCCGGACAGAACCTGCACC	4	419	12	1115	1021	600	1127	1148	1117	704	520	1586	433	714	4	1523	1050	516	672	1081	1364	1946	521	855	2	1314	11	605	413	1084	919	1891	1003	827	769	1064	8	1344	549	598	707	429	11	513	611	698	1344	2298
CCGG.108976	CCGACAATTTCTTGCCGGGACCTAATTTGCCC	257	155	253	221	242	0	0	2	2	311	546	518	412	0	591	1089	1	360	6	8	0	0	5	3	467	510	2	0	0	221	1	410	0	1	205	292	10	404	480	224	441	0	3	211	257	320	4	643
CCGG.114658	CCTCGGTGCTCTCCCCGGTAATACTCGAGCTC	234	253	355	251	301	368	207	171	305	537	32	437	188	229	134	316	98	127	336	147	419	682	596	167	156	251	1019	406	229	212	425	472	308	509	125	436	444	538	88	78	106	223	157	83	169	77	356	834
CCGG.117469	CCTTTGGCAGTTAGCCGGATTCTTGAATGGGA	958	824	480	691	727	1	1252	2	606	4	471	736	3	80	2195	1636	793	4583	677	4077	1476	24	427	1	2266	1226	622	1474	21	1	5	2389	480	5	1615	1107	12	4	3244	39	3	356	821	419	821	2	4	0
CCGG.121848	CGCAAGTACTTGCCCCGGAAGGCTGTCATCAC	983	751	0	4	362	5	2	1282	7	847	15	475	1214	47	2437	331	696	11	500	3343	1094	334	458	1146	1278	4	530	2	988	8	587	1589	7	349	848	847	6	1271	1685	9	10	214	936	471	1116	460	915	974
CCGG.122708	CGCATCACTTACGACCGGTCCTGTAAGCGAAG	953	705	5	500	684	1078	3	814	327	2	6	615	3	477	542	483	525	487	607	8	6	4	1006	340	980	0	242	1	794	593	519	2	3	686	436	948	1	1363	517	5	1402	641	0	2	1255	3	506	0
CCGG.127514	CGCTTGACGAACTGCCGGAGAAAGCCACAACA	717	1427	283	6	1576	4978	1007	3445	421	1108	0	376	532	972	7	291	1780	9	491	777	504	5	15	2221	778	426	5	0	2041	1187	5	623	535	653	3	662	1	1069	2294	947	291	210	1483	1825	3844	1344	832	700
CCGG.138919	CTCCTCCTCCTCTCCCGGAAGCCCCGAAAAGC	1186	770	355	409	953	674	3	960	359	997	1037	353	492	617	1890	348	304	4	482	1191	596	661	159	302	952	925	1397	565	291	753	235	257	657	865	599	384	323	4	1090	126	17	1	651	395	590	489	351	1022
CCGG.141490	CTCTTCGTAAAGTGCCGGAAGGAAGGTGGCAC	1234	314	619	0	301	918	334	1	2	7	1382	857	763	36	5	515	780	704	675	1791	365	538	3	534	1316	332	0	300	347	999	6	482	837	1248	716	509	499	541	762	9	16	453	0	6	0	417	963	1
CCGG.145869	CTGGCCTCGGAGCTCCGGCAGATCAGACAGTC	694	454	1	468	2	1	455	368	2	710	1730	2	407	880	5	488	0	0	434	2698	4	588	7	3	3	0	1361	1	4	501	378	1303	5	8	1	3	1	0	3	0	448	1148	0	3	1179	0	1	0
CCGG.147139	CTGTGTGAAAGTGACCGGCAGTCCAGGGAGCA	2	0	469	2	4	1	698	8	621	1	236	964	642	541	356	4	660	4	545	3	1162	746	1182	1100	415	6	879	1223	1	1	9	1	533	2	408	677	1355	3	458	3	684	6	2308	535	4	5	1511	0
CCGG.159217	GATGAGAGGGAGATCCGGAATATTCGAAATGC	179	245	133	367	108	267	219	180	359	216	185	346	190	226	179	334	187	174	208	532	443	422	156	119	314	115	228	397	339	342	110	24	302	120	221	388	421	212	307	139	59	34	99	219	1	133	354	74
CCGG.171074	GCTACAATCATATCCCGGATTGCTTCCTCAGG	0	1	0	484	2	0	0	0	464	0	0	663	370	0	442	0	0	0	3	3	1	682	855	0	209	0	342	506	9	0	779	0	496	1	126	0	1139	0	1	0	305	0	1	0	0	0	0	1088
CCGG.200112	TGTCAATCGGGACACCGGTGATGAAGAGTGCC	1	1891	5	513	531	1440	598	1182	3	630	1895	751	609	645	2627	754	949	1501	713	4434	491	838	426	314	1517	564	0	491	666	1	510	992	592	4	2255	1275	634	1143	19	5	1470	3950	4814	842	520	945	721	1166
CCGG.205910	AAAGTCAAAGTTCTCCGGACCTTGTAACCATC	1983	598	403	1149	495	1437	610	0	472	1114	1920	1118	936	37	4	617	1290	5	4	2834	1244	12	360	3	1295	3	1	1	8	9	339	2	8	4	14	490	7	1626	14	580	5	1	15	1010	0	3	4	935
CCGG.209529	ACCCTAAACTTCGTCCGGCGCCATTTCCTCAC	634	711	530	600	1189	1813	466	694	1189	699	210	7	1252	1310	1742	1472	1770	2145	668	7	611	1046	484	6	2	499	9	1190	677	514	434	1036	1510	737	787	1570	1143	10	2719	446	11	1518	7	7	1227	461	6	2181
CCGG.211565	ACTGCTCTCTGGTTCCGGAGTGCAGCAAGGGA	1	334	861	379	1	935	1232	697	1076	2	4	1699	3	430	1249	5	4	17	1	2885	5	4	523	930	3799	551	491	479	18	737	504	895	532	707	1079	546	10	823	12	1107	1307	2	5	897	3	1312	1524	846
CCGG.214046	AGGGCGATTCTGCTCCGGTTGAACCAGGAGAG	0	423	275	271	6	3	861	1010	10	3	377	6	362	465	893	620	770	5	3	1140	502	689	796	434	2	435	499	3	8	696	402	407	395	14	1228	2	626	2	1954	494	9	729	821	1	6	425	583	1608
CCGG.244453	TGCACCTGCTGCTCCCGGACAGACCTCTGAGC	2	929	352	811	1	4	4	695	695	0	10	20	686	2	1172	12	1	19	16	18	958	657	705	4	895	1	3830	469	10	896	707	1431	561	6	404	35	1004	46	32	15	639	0	0	0	2	0	13	26
CCGG.269477	CCTCAACATTGCGCCCGGACAAGATCCGCACT	1834	6	1235	9	679	2021	1002	2973	13	1546	14	1018	806	1013	9	1860	13	3583	4	3433	2086	1299	640	804	1669	5	1002	7	767	15	6	3380	4	1244	1292	882	943	1498	3843	894	11	19	5	5	3259	1494	1015	3
CCGG.464912	ACCTCCACGTACGACCGGGTGGCCGTCTTCAC	1	1	487	769	1	3	481	229	453	2	6	1	562	2	385	4	0	6	3	7	338	726	1017	2	617	2	2633	358	5	2	752	937	6	3	500	502	801	1	374	5	691	10	603	1	1	1	3	571
CCWGG.31	AAAAGTGGACCTCCCTGGTGAGACACCTGGT	24	0	67	11	0	0	48	0	62	77	22	18	157	65	40	12	0	19	2	35	22	36	6	0	47	70	42	11	0	76	10	5	87	12	32	59	14	18	29	37	46	0	0	0	0	18	16	36
CCWGG.443	AACACGTTTACCACCTGGCCTGCTTTGCGTG	91	44	17	253	97	86	64	37	52	83	13	114	75	120	96	96	119	23	126	40	156	58	238	49	14	10	25	121	71	71	80	149	41	150	21	24	99	21	4	7	15	0	0	14	127	2	59	13
CCWGG.1956	AAGCCAGCAAACGCCAGGGGGCTTCTACACG	672	111	372	652	266	224	314	63	201	358	99	518	348	353	726	518	171	158	706	274	567	787	446	77	91	89	1234	173	172	531	420	654	346	978	72	128	528	265	93	6	75	3	2	29	472	110	160	45
CCWGG.2494	AAGGCCGCAACCCCCTGGTATTTTTCAGAGG	2	63	0	114	63	33	0	37	14	53	33	0	29	6	0	0	2	0	0	87	59	0	338	74	67	0	0	0	0	0	31	0	192	1	0	35	1	1	64	6	0	0	3	0	0	0	28	0
CCWGG.2813	AAGTGAAAAATGGCCAGGCCTGTGTTGAAGT	631	124	89	430	107	167	369	49	212	149	224	57	217	291	316	61	169	211	105	168	421	223	52	115	204	157	89	84	107	396	73	418	151	108	171	83	69	170	231	27	79	3	5	48	258	186	29	38
CCWGG.3484	AATGTTTACAACACCAGGTGGAAATCCAGCC	171	45	60	169	36	242	49	141	5	112	388	71	160	3	131	0	124	234	136	624	95	83	87	86	255	44	147	80	1	60	88	110	76	106	212	29	142	47	214	35	75	1	3	51	80	22	75	18
CCWGG.3539	AATTTCAAAATACCCAGGACCAAAAGATAGC	1735	294	864	2677	991	552	806	240	436	1206	1082	1042	1461	876	1358	1935	752	796	1795	1409	2483	5082	2246	405	520	328	4917	1064	688	1187	1090	1574	804	2844	589	492	1435	408	331	32	289	3	11	80	1883	203	396	123
CCWGG.3776	ACACCCTGCAGACCCTGGAGGTGTCGATCGA	319	315	39	312	129	367	245	94	189	328	19	66	220	292	40	30	543	13	128	12	482	96	148	124	15	125	359	63	155	261	16	210	124	54	17	132	43	181	2	9	17	0	7	21	275	149	27	29
CCWGG.4689	ACCACAAATGACCCCAGGGCCAATTTCAGTG	19	0	16	58	0	0	0	7	23	0	0	0	28	0	0	237	0	0	0	0	44	0	0	0	0	0	0	0	0	47	0	54	33	0	0	0	104	17	0	0	19	0	0	0	0	0	0	1
CCWGG.5311	ACCAGGGACACGGCCTGGAAATCTGTTTCGC	304	193	48	336	325	493	5	336	22	612	40	23	132	302	194	35	425	362	319	595	492	152	8	324	47	26	275	2	18	155	239	468	134	10	265	163	504	3	247	383	241	437	264	13	6	184	232	354
CCWGG.6195	ACCCGTGACCAAACCTGGAATGCCAGTTCCT	77	101	41	92	133	101	31	129	50	181	65	228	27	252	186	349	207	62	109	314	74	84	142	179	69	56	39	190	110	66	169	96	55	291	143	113	116	60	10	82	85	26	135	104	184	16	172	502
CCWGG.6243	ACCCTCTTCCTGTCCTGGCTCTACAACCGTC	19	0	13	4	0	0	23	0	46	19	14	0	59	13	3	0	0	0	0	1	5	1	0	0	7	50	2	0	0	50	0	17	13	0	2	4	0	0	0	0	0	1	0	0	0	16	0	2
CCWGG.6286	ACCCTGGTCGTACCCTGGTGTTTCTCAACAG	34	66	40	102	156	42	11	3	21	159	34	218	27	105	187	205	80	77	151	159	115	90	98	21	74	24	35	102	36	10	83	57	35	178	53	32	151	38	84	19	49	2	6	24	92	5	77	93
CCWGG.7266	ACCTCATTCAAGACCTGGTGCTGGCCAAACT	163	90	152	260	183	44	159	83	213	187	239	157	169	193	203	240	110	203	88	666	178	381	101	63	239	93	254	142	22	159	163	308	192	256	148	70	103	170	232	46	121	4	2	45	56	66	77	84
CCWGG.7789	ACCTGGAACTCTGCCTGGACCCAAGCCACAG	284	90	89	163	152	444	169	141	119	113	64	128	255	173	142	69	281	190	155	101	302	154	122	176	129	129	358	74	256	259	57	309	172	96	102	148	82	213	46	36	22	3	29	110	516	125	72	26
CCWGG.7797	ACCTGGACCAGTGCCAGGAGGTGTTGCACCA	99	19	66	108	73	78	79	21	59	37	23	93	91	66	126	66	93	43	84	85	110	105	53	52	29	42	183	34	48	125	80	176	70	100	64	74	106	80	55	7	11	0	1	18	159	48	42	15
CCWGG.7819	ACCTGGATGTGGACCAGGCCCTTTTCACCCT	365	57	170	443	216	242	229	88	180	389	327	291	311	246	707	171	271	640	375	770	351	366	270	199	408	132	244	202	213	277	224	328	193	511	187	105	350	126	307	24	118	2	0	62	442	50	181	50
CCWGG.8572	ACGAGGTTCTCGGCCTGGCAAATGTACATGT	2	0	24	2	0	0	28	1	65	36	0	16	40	4	0	2	0	0	0	0	1	2	3	0	0	48	4	7	0	51	6	10	85	1	1	33	5	1	0	0	0	0	0	0	0	0	9	2
CCWGG.8693	ACGATGGAATACTCCAGGCCATTAGGATCCT	529	171	139	343	216	447	153	172	318	359	44	329	360	348	184	320	368	53	166	106	409	236	356	257	116	268	257	274	351	304	200	401	221	464	101	115	334	223	106	49	125	3	33	114	472	191	250	115
CCWGG.8865	ACGCCAAGATCCTCCAGGGCCTTCTCTACTA	185	162	4	12	63	14	4	11	30	70	2	8	13	71	9	29	41	57	26	17	96	139	26	144	5	51	17	3	110	13	41	19	53	2	2	88	34	77	0	2	62	1	1	43	192	33	0	7
CCWGG.8882	ACGCCACCAGCTTCCTGGCTTCGGCTGGCAG	215	104	61	125	147	216	125	85	131	169	26	263	87	146	40	116	93	37	183	13	101	87	104	126	19	183	91	106	107	152	119	288	71	230	21	83	173	202	29	46	74	577	509	171	166	246	227	235
CCWGG.9015	ACGCCGAGCCGTCCCAGGCCATGGGCTTCTG	9	5	1	14	6	20	12	2	7	12	3	6	4	7	3	2	1	0	3	3	12	8	10	24	9	4	26	11	10	9	10	10	6	7	1	13	8	16	5	0	1	3	2	0	6	1	1	2
CCWGG.9570	ACGGCAGATGGCGCCTGGGGGTGGGCGGGGG	8	22	29	38	72	19	17	8	8	9	4	47	8	21	59	53	27	25	77	13	33	40	66	9	9	3	66	26	21	13	48	53	21	136	15	13	68	12	4	2	10	0	0	5	43	1	31	5
CCWGG.10208	ACGTCGTAAACCACCTGGCCATTTCTGCCCA	810	545	253	755	496	891	385	433	348	528	46	196	610	535	317	243	798	194	303	123	699	690	300	390	120	186	1175	185	435	665	160	675	342	276	92	274	224	394	91	18	55	3	9	159	1098	215	110	99
CCWGG.10325	ACGTGGACAGCACCCTGGCCAGGCTCGAGAT	89	203	64	161	298	204	48	380	127	176	9	116	101	77	28	93	317	29	104	20	102	137	58	167	18	54	267	35	63	74	66	201	105	109	15	58	106	133	20	3	19	1	9	127	206	38	73	93
CCWGG.10404	ACGTTCCCGAACACCAGGCCCCGGTCGACCT	12	46	99	101	0	104	40	1	33	104	56	92	80	22	114	47	15	22	172	0	26	152	95	76	61	6	326	112	94	18	61	28	179	382	0	163	0	71	0	1	22	1	0	4	261	0	46	5
CCWGG.11354	ACTGTACCTGCCACCAGGGGCAAATGCATGG	315	704	156	516	433	1234	288	1071	343	465	123	232	334	403	352	100	1060	530	214	356	467	282	219	933	393	367	672	284	749	245	189	546	322	176	211	398	126	418	370	225	163	169	760	550	777	179	161	556
CCWGG.11684	ACTTGGCTGCCATCCAGGCCAAGCTCAACTC	150	19	90	150	49	42	36	22	85	23	353	103	53	56	175	76	40	104	185	325	132	73	66	37	177	61	254	34	42	83	104	120	164	254	122	99	154	91	100	35	53	2	9	23	75	32	87	28
CCWGG.11893	AGAAGCCGCCTGTCCAGGTGCAGAGGGACAG	207	69	174	237	121	120	189	309	279	387	427	136	233	426	374	148	166	301	93	1156	255	289	58	129	571	408	284	53	66	253	78	568	288	87	474	202	42	245	569	346	416	270	322	211	173	227	103	520
CCWGG.11986	AGACCATTGACGCCCTGGCTGATGCCATTGT	77	39	56	49	52	76	15	36	27	48	47	51	54	39	147	43	60	43	39	132	68	47	28	41	82	61	149	13	39	127	40	81	33	50	108	34	67	66	57	16	20	1	2	26	115	40	28	6
CCWGG.12440	AGATCTTCGAGGACCTGGTTGCAGACTGTGA	27	49	15	47	283	23	9	206	87	307	29	57	33	166	88	155	56	27	90	361	68	68	18	139	128	241	135	53	24	33	115	235	271	43	138	13	9	17	105	79	29	11	63	140	44	3	64	76
CCWGG.12625	AGCAAGGTCTGACCCTGGCTGCTGAAGGTGT	2	1	5	21	8	11	15	0	12	8	101	29	12	10	71	13	6	27	27	128	14	8	10	4	67	14	5	5	4	19	12	14	15	16	107	1	45	3	23	6	13	0	0	2	14	1	18	8
CCWGG.13335	AGCAGTACGGCGGCCAGGTGGCTGCCCTGCA	37	4	7	30	150	41	31	118	109	191	107	62	59	355	99	108	129	53	48	223	28	17	16	93	71	179	77	22	44	19	1	128	99	31	49	16	22	20	126	85	50	26	52	123	34	61	33	172
CCWGG.13649	AGCCAGCTGATCACCAGGGCCGAGCCCGAGC	305	0	16	161	2	0	290	0	249	349	7	1	304	390	3	1	0	5	3	4	223	27	3	0	2	263	24	2	0	328	1	569	13	0	4	9	1	10	8	3	3	80	0	0	0	145	1	6
CCWGG.15184	AGCTCGATGATGGCCTGGTGTTGATAGCTGA	391	242	74	384	267	497	233	219	199	400	808	346	354	311	537	344	195	923	322	1467	396	141	297	263	848	195	95	105	308	204	224	417	83	399	227	134	267	100	787	219	213	2	17	128	257	180	159	99
CCWGG.15864	AGGACCTCGACGGCCTGGTGATTGTTGTAGC	191	69	131	240	100	159	90	31	74	87	147	167	94	106	347	149	96	150	181	402	179	298	132	51	121	54	409	42	56	240	91	206	155	223	180	104	169	153	124	19	73	3	2	13	186	79	68	20
CCWGG.16263	AGGCCACGAACTGCCTGGCCCTGATCATCTC	34	21	111	60	39	9	12	12	12	42	237	88	40	19	298	89	22	166	119	424	53	159	70	26	158	7	145	48	24	40	66	44	78	185	184	68	103	105	129	12	49	1	0	1	29	7	47	12
CCWGG.16272	AGGCCAGACAGTACCAGGTGGTGGCAGTCTG	40	12	37	25	57	19	38	8	25	49	74	47	111	42	60	37	18	37	57	41	20	48	46	27	74	35	40	38	27	42	36	44	40	69	54	25	35	22	93	27	15	1	1	17	32	7	45	21
CCWGG.16325	AGGCCCAGTACCCCCTGGCTGAAATGGTCAA	678	192	368	917	410	317	425	202	260	608	971	509	568	484	2047	502	358	961	407	1873	731	807	590	251	674	301	822	256	325	659	418	595	525	934	690	217	385	207	564	66	213	4	7	90	555	109	204	77
CCWGG.16378	AGGCCCTTCGGGCCCAGGGGATTGTCCCCCC	38	17	27	37	17	21	10	5	5	25	21	29	18	15	72	47	14	32	37	82	43	84	49	7	12	4	83	15	19	18	29	17	29	48	51	13	32	18	45	4	12	3	0	5	68	6	6	4
CCWGG.16939	AGGCTTTGGAGGGCCTGGACCTAATGGAGGC	249	61	87	268	144	171	238	40	101	274	363	297	183	177	736	172	78	293	254	1118	249	169	233	56	363	80	386	140	68	214	180	200	111	375	341	91	247	152	505	93	159	1	2	15	97	77	129	91
CCWGG.17076	AGGGCCAAACCCCCCTGGAGCTGGCTTCTGG	342	260	64	402	93	130	240	148	197	3	15	61	146	283	30	32	329	30	122	28	225	87	99	123	48	99	322	80	198	116	85	369	104	90	28	111	87	276	45	11	28	4	28	62	230	194	62	148
CCWGG.17246	AGGGCTGGTTGCGCCTGGGCCTCAGCAGAAG	55	58	22	65	70	72	78	43	48	83	13	37	72	53	80	95	47	32	53	35	79	79	54	50	40	24	91	48	78	75	65	40	52	95	35	19	52	30	18	1	59	1	2	10	49	24	13	87
CCWGG.17247	AGGGCTGTACGTCCCTGGCGTCTCCACGTTG	230	115	72	378	103	102	137	98	135	288	268	202	206	220	297	164	212	229	188	420	251	75	76	109	226	62	109	49	123	136	188	201	117	235	135	100	79	92	144	31	73	0	3	43	262	32	79	79
CCWGG.17282	AGGGGCAGCATGGCCAGGCGCTAATTCACCA	294	58	161	392	219	273	169	75	105	182	21	206	218	166	515	172	206	307	203	268	347	369	256	139	229	69	986	101	127	362	122	332	230	76	129	164	134	152	208	15	46	1	3	49	363	42	64	23
CCWGG.17307	AGGGGGATCAGGTCCTGGCGGTCCTCGCAGC	118	36	122	134	117	112	90	43	45	69	17	155	89	90	199	167	65	155	182	122	150	262	141	58	115	17	57	34	25	133	105	157	101	288	117	66	78	126	108	8	29	0	0	31	141	52	41	24
CCWGG.17321	AGGGGGTTGGACGCCAGGCACCTATTGTGCC	190	33	49	327	173	81	94	61	44	139	73	104	90	154	260	171	78	200	146	395	237	256	334	100	106	21	126	150	50	222	180	197	114	170	108	47	189	45	109	6	1	2	2	49	370	24	29	11
CCWGG.17356	AGGGTCAGGATGGCCAGGACATTCCAGACTC	123	33	69	210	62	71	57	12	28	55	95	63	105	60	226	113	38	110	133	207	102	169	117	27	46	26	106	42	43	129	55	66	49	159	94	42	70	36	59	2	3	3	1	12	127	12	47	5
CCWGG.17518	AGGTATAAACCAGCCAGGCGGCTATTGGGAT	123	38	36	210	47	75	59	22	29	78	4	16	71	80	183	95	103	141	60	149	210	133	61	43	88	40	85	79	64	68	47	98	47	72	74	35	72	29	119	3	26	1	1	3	112	8	10	4
CCWGG.17531	AGGTATTAAGACACCTGGAGTGCCTTGGGGC	121	81	124	329	255	217	209	104	107	92	61	225	143	117	635	532	250	368	803	300	317	542	269	76	93	43	90	119	114	149	166	380	71	369	152	66	173	73	223	14	119	9	7	44	378	106	121	17
CCWGG.17660	AGGTCGACGGAGTCCTGGTGGAAGGTCTCGA	98	74	76	135	103	53	92	83	78	181	92	125	134	136	159	183	91	92	111	437	115	118	88	66	145	43	116	29	62	99	126	108	102	197	175	56	77	81	57	35	68	0	0	57	52	17	99	35
CCWGG.17807	AGGTGCAAAATAGCCAGGCGTTCCACACACC	67	29	36	109	48	37	32	18	133	49	95	70	66	46	167	97	40	177	80	145	72	132	115	32	92	14	65	34	50	98	46	69	57	134	77	50	77	41	65	12	23	0	1	15	160	10	24	15
CCWGG.17877	AGGTGCTCAACCCCCTGGGCCACGCCATGCC	138	16	44	156	98	137	63	19	30	75	78	127	91	69	258	211	84	219	124	264	166	139	136	43	109	28	351	58	45	168	102	184	91	244	135	74	158	71	155	15	44	0	3	21	102	21	22	47
CCWGG.17927	AGGTGGATGACCCCCTGGCCACCCTTGCCTC	156	67	109	178	169	135	137	81	104	160	127	234	169	122	316	108	112	253	216	384	120	206	151	122	185	109	588	84	57	159	144	234	204	258	140	147	88	127	300	58	86	9	35	88	205	101	164	180
CCWGG.18220	AGTCCAAGGACCGCCAGGGTGCCTGCGAACT	310	105	124	176	181	235	132	105	151	197	338	226	157	86	148	180	103	162	121	425	142	179	300	125	247	67	398	120	254	221	243	158	158	457	343	119	320	78	33	40	108	0	8	38	155	44	70	63
CCWGG.18795	AGTTCCAGGAAGACCAGGACCCATTTTACCT	6	23	11	6	54	19	15	19	5	62	8	9	41	10	6	26	33	39	27	63	2	20	18	19	167	0	0	4	3	5	59	7	10	16	14	0	19	4	53	24	10	0	0	46	24	5	11	7
CCWGG.18988	AGTTTGGTGACGGCCAGGGCGTTGAAGGCCG	7	1	2	107	79	5	4	5	6	10	0	1	5	6	7	10	9	5	5	5	18	3	2	9	1	3	27	2	81	8	6	8	11	10	6	84	8	9	0	1	3	0	0	31	10	2	64	1
CCWGG.19184	ATAGTGCACTCGCCCAGGTCCTGCACGGACC	16	9	27	7	8	11	14	12	14	15	37	64	10	2	62	74	32	114	27	103	5	42	41	13	116	2	102	68	8	6	34	7	22	79	53	28	43	29	81	26	24	7	7	5	24	6	44	17
CCWGG.19757	ATCCCTTTCTCCGCCTGGCTGCCAGCAGCGT	2	3	0	0	4	1	4	12	3	2	10	0	0	0	0	1	0	1	0	3	1	0	0	0	2	0	0	0	1	0	0	0	0	0	0	3	0	1	16	1	0	8	0	12	2	2	0	0
CCWGG.19895	ATCCTGGCCCACCCCAGGGTCTACAGGTAGC	50	40	30	102	55	103	66	54	29	65	36	55	85	38	38	75	53	53	117	88	1	207	120	22	0	11	213	0	0	47	26	74	122	185	40	33	34	63	17	6	22	0	0	4	0	14	15	8
CCWGG.20624	ATGAGATTGACAACCTGGGCTTTCTGGGGTC	39	0	185	56	0	0	9	0	25	121	0	0	24	65	0	0	2	0	2	1	76	312	0	0	0	27	296	0	0	26	0	37	232	0	0	102	0	538	0	0	0	18	0	0	0	21	0	115
CCWGG.20872	ATGCCAACAACCCCCAGGGGATTTCTAGACC	331	336	212	533	517	883	365	492	156	204	3052	242	279	237	1669	695	1109	1990	1287	1087	772	711	315	310	466	47	205	202	324	416	202	4456	250	293	483	171	239	332	1280	77	290	6	16	140	1628	233	148	19
CCWGG.22816	CAAAGACGGTGAGCCAGGACCAAGTGGATTG	1280	328	515	394	84	618	677	332	486	3	288	274	583	346	716	312	213	718	210	834	301	964	325	164	328	288	573	143	291	499	291	386	228	396	182	343	363	325	922	394	486	49	154	269	393	910	364	465
CCWGG.23263	CAAGCAGAAGTATCCAGGGTACTACTACAGC	50	21	42	11	57	35	92	25	52	72	309	27	141	18	17	9	6	36	6	55	22	16	24	61	119	70	17	21	74	81	13	31	119	15	157	68	31	35	55	108	64	25	21	77	5	18	45	39
CCWGG.24274	CACCCAGTTTCGACCTGGATTTAGGCTTAGG	8	15	17	14	18	0	9	67	20	4	0	2	1	3	1	2	1	0	5	0	5	6	1	0	0	2	0	1	0	0	0	3	0	20	0	6	1	4	2	0	5	22	0	17	4	7	1	0
CCWGG.24326	CACCCCGCTGGCCCCTGGACCTGAAGAACCC	182	25	115	320	70	50	96	13	96	105	255	167	168	70	405	106	32	475	64	592	209	239	99	21	278	45	279	78	52	145	98	181	121	438	308	107	224	95	217	14	62	0	1	29	54	30	52	13
CCWGG.24589	CACCGTATCGTTGCCAGGCTGCAACCCCATG	197	0	23	90	0	0	114	0	104	143	21	0	167	114	21	0	0	4	2	18	120	1	0	0	10	175	69	0	0	289	0	222	84	0	28	63	0	99	16	2	11	106	0	0	0	145	0	81
CCWGG.24661	CACCTCTTCTTTTCCTGGCGGCTTTATCAAA	31	12	112	32	28	75	72	69	79	10	0	28	91	75	40	32	33	39	48	30	68	49	11	27	62	138	34	85	19	71	21	101	155	32	61	108	56	60	55	54	59	46	73	38	59	48	45	89
CCWGG.24700	CACCTGGTGAACGCCAGGCGCCTGTCAAACC	50	28	53	143	55	68	64	47	38	13	15	66	70	51	96	89	64	60	93	65	142	174	74	28	31	28	78	62	42	81	55	98	48	159	33	34	80	58	24	4	2	0	0	16	98	32	20	16
CCWGG.24803	CACGAGAAGCAGCCCAGGCCGTAGCACAGGA	134	66	177	141	190	185	181	176	131	366	87	194	302	141	176	103	177	215	96	205	193	201	166	199	169	195	499	236	295	251	187	240	312	210	209	248	141	107	113	136	210	180	49	331	252	79	308	102
CCWGG.25174	CACGTCGAGCCAGCCAGGGGGCACCAGTGGC	533	194	452	498	290	520	455	360	353	653	353	244	320	611	326	163	418	175	141	602	480	643	189	334	297	538	926	131	327	272	171	704	492	250	161	703	163	917	248	249	472	398	809	479	456	486	241	1366
CCWGG.25244	CACTACGTAGCGCCCTGGCACCAACCAAAAT	12	0	10	18	8	0	10	32	6	5	3	0	2	0	0	2	2	17	7	7	0	9	6	0	4	4	2	1	0	0	1	15	0	21	1	7	5	5	4	2	3	3	0	11	4	13	1	0
CCWGG.25264	CACTCAAAACCCTCCTGGCCTCTATGGTGGC	314	163	198	445	352	271	249	142	249	317	239	452	224	250	452	560	231	288	562	509	418	479	347	103	181	140	260	367	138	214	310	449	202	793	224	172	220	246	188	23	169	1	20	72	172	65	210	107
CCWGG.26015	CAGCACCAACTACCCTGGCCGAGAGTGCACC	71	5	65	11	26	3	137	3	44	24	185	37	207	13	42	12	4	32	9	152	20	11	11	17	269	98	37	6	15	205	32	25	125	13	144	41	21	23	81	0	63	17	5	15	15	57	31	20
CCWGG.26289	CAGCCGCCCCCACCCTGGTAATCATGAATGG	6	0	17	4	12	1	12	2	25	4	147	1	38	5	12	5	0	7	2	84	13	7	3	17	19	19	4	3	10	43	7	3	23	3	114	8	17	6	37	86	56	2	7	11	2	14	5	7
CCWGG.27119	CAGGTGATAAGGGCCAGGCCACTTGTGGCGC	144	21	56	115	119	18	107	13	85	106	0	122	120	53	123	54	43	29	68	86	100	115	115	16	43	12	315	0	22	2	89	159	51	84	60	36	0	41	61	3	6	0	0	9	99	55	0	3
CCWGG.27134	CAGGTGGAGAAGGCCAGGGGGGATCCGTAGG	1481	457	627	1695	630	564	597	169	436	553	763	741	966	926	1438	994	240	1319	919	2749	741	2099	858	446	769	283	2030	336	505	1352	623	1238	817	1539	1359	490	822	418	804	105	235	5	16	219	1354	255	397	86
CCWGG.27166	CAGGTTGAGAGTGCCTGGAGATGGAGCGATG	119	22	103	148	64	67	115	9	64	91	295	120	196	95	262	71	54	99	105	267	124	125	130	40	105	127	137	67	90	149	78	90	171	69	198	88	80	26	63	13	62	0	2	25	117	19	51	14
CCWGG.27507	CATAAAGTCCCGACCTGGTCGTAAACCCGTC	1	0	1	5	0	0	11	0	5	3	0	2	1	10	56	0	0	153	0	262	11	1	0	0	62	0	14	0	0	0	0	7	2	0	13	0	1	2	0	2	0	0	0	1	0	0	7	5
CCWGG.27573	CATCAAATCAAGGCCAGGCCCGTGCCGAGGC	22	15	6	1	10	0	13	0	21	22	15	0	8	27	60	41	0	33	79	28	8	20	23	11	8	8	49	31	9	1	17	16	2	80	25	0	45	3	19	6	9	0	6	6	14	1	19	9
CCWGG.28713	CATTATAGTCATGCCAGGTTTAAATGAAGGA	2	15	4	4	9	8	8	42	12	8	20	1	0	1	7	8	5	8	5	6	4	5	3	0	6	0	0	7	0	0	1	15	1	3	0	2	4	1	20	1	8	5	0	13	2	5	4	0
CCWGG.29183	CCACACAGTTCCTCCAGGGGACAAACGGCCC	33	16	27	35	0	28	44	13	45	30	152	107	32	59	258	122	0	36	26	155	61	47	33	12	0	58	67	15	14	112	39	50	36	0	74	8	24	36	210	34	37	19	5	3	53	5	29	31
CCWGG.29965	CCAGCGGCATGGCCCAGGCCTACGACGCCTA	36	59	9	60	42	92	19	48	15	31	4	18	33	55	26	11	115	29	11	29	60	5	20	62	14	8	111	7	123	30	6	40	18	9	16	31	7	13	24	8	18	0	15	40	113	13	3	4
CCWGG.30344	CCATCGCTCAGTCCCTGGCCATGTACCAGAG	267	44	67	249	0	137	314	126	353	378	2	0	171	415	0	35	0	1	80	854	0	155	3	68	0	425	263	0	62	183	1	257	160	209	140	129	0	0	0	83	168	40	5	191	1	198	0	174
CCWGG.30633	CCATGTGCTCCTTCCTGGTGAAGGTCTTGGC	47	34	57	40	74	26	47	14	55	94	33	100	56	50	14	33	5	28	18	23	65	69	74	23	16	44	54	80	25	42	34	80	59	38	28	49	56	15	14	14	24	10	45	20	8	54	65	63
CCWGG.31425	CCCAGGCTTCACCCCAGGGCAACCAATTGCC	41	9	86	32	65	13	76	10	75	148	4	5	97	64	11	25	12	18	14	3	49	159	13	67	8	79	34	16	17	85	42	55	88	17	8	91	11	26	5	4	17	67	7	14	38	20	36	94
CCWGG.31448	CCCAGGTGCGGGGCCAGGGGCTGGTCCAGGT	55	8	0	165	1897	0	61	87	105	0	0	29	34	0	1	0	60	0	0	0	0	1	0	2	3	20	0	0	0	0	21	0	0	0	0	0	0	0	892	1	1	0	69	628	1	174	30	0
CCWGG.31651	CCCCAAATATAGGCCTGGGGCAGGTTACGCC	6	25	44	87	21	8	10	29	20	29	8	16	30	35	28	47	50	30	28	49	47	35	31	24	35	18	112	33	13	34	49	33	42	20	43	19	13	6	31	4	13	0	0	11	65	1	5	6
CCWGG.31807	CCCCCCAAGGGGCCCTGGACATGACCCTCCG	22	231	63	123	108	235	41	368	81	13	4	70	87	133	133	77	344	2	36	77	106	118	44	261	80	47	187	91	149	89	66	160	136	31	61	54	18	58	179	24	29	1	34	125	152	24	55	74
CCWGG.31832	CCCCCCGGCTCCCCCTGGCCAGCTCCTACCC	26	11	16	81	39	8	33	6	21	7	5	17	38	18	19	27	13	46	42	1	37	65	61	8	19	10	8	26	13	58	35	39	16	95	29	13	17	17	5	0	5	0	0	2	75	0	2	2
CCWGG.31852	CCCCCGAGCCGGGCCTGGTGGTGATGGTGGG	6	59	8	55	70	39	13	15	9	15	13	187	3	24	101	151	51	21	116	62	45	21	107	14	18	4	15	79	24	14	116	20	11	116	23	11	163	7	30	2	30	0	1	10	21	4	35	2
CCWGG.31896	CCCCCTCGCCGGCCCTGGTGGCCACCCCCAG	1	11	0	3	15	60	0	16	5	2	1	1	8	2	0	1	17	8	2	0	13	5	4	15	6	2	13	5	26	3	5	14	3	2	3	3	5	4	0	1	0	0	0	3	18	1	3	1
CCWGG.32022	CCCCGGCCAGTGGCCTGGTGGTATTGCAACC	33	13	37	99	45	30	44	4	26	11	2	50	27	38	74	77	24	43	57	41	82	126	54	9	17	7	100	27	26	41	28	76	34	92	21	30	25	30	31	1	2	0	0	7	69	11	12	3
CCWGG.32122	CCCCTCCTAGTGCCCAGGCCAACACGGAGAA	5	21	35	38	40	62	36	29	27	10	2	21	25	36	49	44	65	49	55	17	35	67	43	32	30	12	65	31	43	29	24	60	24	83	27	47	25	55	11	2	10	0	2	16	57	8	13	13
CCWGG.32694	CCCGGCTGCAAGCCCAGGTGGGCATTGCACC	27	64	60	35	32	47	17	12	15	9	3	8	13	15	56	22	79	25	15	4	27	73	28	40	18	7	77	7	30	17	5	17	51	32	23	21	10	81	19	2	6	0	0	3	48	4	13	9
CCWGG.32922	CCCTCAATGCCCACCAGGCCACATTTGAGCA	16	0	0	59	15	61	32	16	0	34	214	0	23	60	183	24	0	0	38	0	54	136	0	0	0	0	107	15	17	1	0	34	19	170	2	0	0	3	70	0	6	0	0	4	72	0	16	0
CCWGG.32999	CCCTCCTCCACCCCCAGGACCGCTAGGCCCA	405	612	213	409	237	929	222	334	175	205	201	195	135	237	589	142	572	461	213	521	332	406	189	326	297	89	945	106	404	393	138	372	217	216	231	207	144	351	375	52	142	5	21	144	859	93	60	67
CCWGG.33042	CCCTCGAGCGCAACCTGGCGCGCCACCAGAA	232	51	106	242	142	102	161	78	160	117	262	174	107	241	372	236	109	255	199	349	198	299	214	70	162	130	533	141	131	129	103	312	95	212	164	136	249	99	175	27	53	1	13	57	130	45	90	68
CCWGG.33349	CCCTGCTGATGCACCTGGTTTCTTCGGAAGG	82	79	62	58	45	76	59	47	45	26	9	58	76	76	141	83	66	213	91	407	101	113	41	14	98	50	190	54	26	61	31	104	75	65	54	29	54	94	251	62	66	4	11	76	91	75	48	53
CCWGG.33721	CCGAAAACCTTGGCCAGGTTGTCCGCTCCGT	41	3	29	36	3	0	25	4	5	32	7	163	20	41	23	3	2	29	76	57	32	55	47	5	14	2	84	21	5	84	44	39	17	39	36	15	133	81	23	18	14	16	2	1	7	88	64	22
CCWGG.34817	CCGCCGAAACCACCCTGGCCGCCGAATCCAC	57	39	37	1	106	31	51	11	32	58	71	1	61	101	80	140	83	0	68	219	1	129	102	22	46	43	0	21	23	91	42	94	125	127	0	0	53	49	21	1	4	1	0	15	123	8	37	11
CCWGG.34872	CCGCCGCCTACCACCAGGCCGCCTATGCCGC	11	2	7	173	71	50	13	16	135	84	2	13	10	180	47	15	3	13	103	4	182	32	19	3	10	114	479	2	1	5	8	89	147	10	4	98	13	6	4	0	12	0	0	10	45	5	6	49
CCWGG.35457	CCGGAGGAGAAGTCCAGGGCATAGGGATGCC	607	93	112	357	70	218	340	103	356	377	31	56	352	351	72	38	132	55	49	97	375	214	78	192	54	357	267	55	177	402	42	448	264	29	42	332	43	442	115	29	70	99	94	94	227	370	44	417
CCWGG.36111	CCGTACAGCCGTTCCAGGTCTCGTTCGGACA	70	17	33	55	27	83	91	34	71	111	58	116	100	142	71	94	39	71	58	175	95	99	39	34	67	121	246	37	42	154	25	144	95	65	49	38	24	139	149	33	39	32	48	30	38	79	57	60
CCWGG.36257	CCGTCGAAAACCACCAGGGCTCCGAGCACCG	146	52	128	206	109	118	101	62	78	105	52	140	146	86	217	142	120	119	146	153	153	149	197	63	73	24	171	72	71	75	112	142	101	233	57	76	164	69	58	3	29	1	3	31	205	17	34	15
CCWGG.36309	CCGTCGGCCATCGCCAGGGTGCTGGGCGCAA	148	34	83	94	80	139	145	140	164	243	101	47	133	236	86	58	92	97	37	257	119	164	23	69	112	245	344	34	103	145	30	204	133	57	130	59	33	161	86	63	189	248	144	152	68	116	67	289
CCWGG.36444	CCGTGCTCTTTTTCCTGGCTCCCTTTTCAGG	63	8	13	65	24	1	33	13	52	51	55	12	21	81	102	13	12	83	7	145	64	17	6	14	45	75	22	3	1	49	8	45	35	15	58	5	2	5	100	32	53	39	6	12	1	60	8	34
CCWGG.36674	CCTACAACACCAACCAGGTGGTGCACCAGCA	25	55	70	83	108	29	23	68	48	122	76	62	68	79	248	156	102	42	186	465	64	59	38	47	225	29	27	104	42	65	107	101	80	143	188	35	32	70	102	31	48	0	4	31	89	2	57	16
CCWGG.36737	CCTACGCCTACCCCCAGGCCTACGCCCACCC	158	20	60	72	73	60	127	31	41	75	37	165	119	71	186	50	28	179	115	305	102	135	107	32	129	26	302	69	15	67	76	127	57	182	137	64	104	109	155	22	28	1	0	20	154	40	78	29
CCWGG.36951	CCTCCCCCAGCCACCTGGCGGAAAGCCTCCC	5	16	10	13	89	13	8	13	11	20	0	13	14	18	15	26	2	5	23	47	10	11	5	12	13	14	28	0	6	20	17	22	35	5	13	6	5	8	6	2	5	0	12	13	7	1	7	6
CCWGG.36961	CCTCCCTATGCGGCCAGGCCATATTACCCGC	67	76	118	115	94	63	80	95	59	97	7	92	36	97	240	71	74	196	101	194	109	294	55	47	64	39	419	64	33	45	76	132	96	122	66	75	76	124	130	16	59	0	12	33	66	20	47	71
CCWGG.38822	CGAGTCGGGGCCGCCAGGCACTGGCCCACCC	72	51	11	20	24	67	47	24	48	37	4	14	35	41	3	11	56	9	17	6	53	25	16	53	8	18	43	15	43	56	6	41	13	5	4	18	11	50	24	5	2	161	58	28	36	79	19	40
CCWGG.39038	CGATGCTGTTGCACCTGGAGCGTCCTGGCGC	15	2	49	3	5	4	52	17	53	54	232	1	188	4	2	6	0	13	13	24	0	10	36	11	54	49	6	16	21	78	0	10	107	7	41	1	60	2	22	78	52	0	4	18	2	16	104	12
CCWGG.39098	CGATTGCCAGTTTCCTGGCAGATAGCCTCGA	132	1	128	57	10	9	125	1	117	124	40	1	236	79	26	49	1	182	46	141	68	65	42	43	70	141	30	41	2	164	49	170	17	39	121	190	90	4	118	50	108	21	0	8	24	137	87	50
CCWGG.39347	CGCACGAAGAGGGCCAGGACCTTTGCCACGC	455	81	239	522	287	140	207	53	201	267	164	239	335	294	339	408	75	252	446	310	353	483	393	49	139	67	584	218	80	455	246	481	131	729	83	192	381	239	185	25	59	0	0	27	219	89	178	34
CCWGG.39365	CGCACGCAGCGGCCCAGGGGGCAACGGTAGC	93	19	83	159	89	11	88	9	31	71	66	45	128	64	103	97	9	76	143	245	130	232	93	10	81	10	368	34	12	127	65	48	96	203	101	53	93	48	41	7	28	3	0	0	31	16	11	17
CCWGG.39451	CGCAGAATTTCGGCCAGGGGTGCTTTGTGTC	171	25	103	92	3	23	47	10	52	143	3	88	50	111	166	68	44	45	184	161	160	323	71	0	86	63	212	1	28	99	117	113	61	286	66	92	183	68	31	14	37	1	3	16	75	56	87	86
CCWGG.39705	CGCAGGTCAAAGGCCAGGACTTGACAGTGCA	96	41	45	32	61	106	98	97	37	145	45	78	135	133	86	38	77	157	70	555	25	88	68	78	228	51	124	130	122	76	100	169	107	116	300	85	67	37	258	51	26	3	2	46	67	15	62	47
CCWGG.41648	CGCTGATCTCGAGCCTGGCCAGGGTGCTGTC	0	2	9	0	0	2	0	3	0	0	148	264	4	0	452	234	1	141	260	397	3	14	123	1	171	1	34	179	3	3	205	0	14	226	211	4	179	14	119	107	137	0	1	0	0	0	141	1
CCWGG.42200	CGGAAAGTACAATCCAGGTTACACCCCTGGA	296	174	194	251	275	351	95	483	236	460	142	185	244	378	213	358	345	192	377	211	275	408	201	272	154	353	483	326	218	189	180	440	325	395	110	218	208	112	212	121	270	64	211	310	409	296	369	518
CCWGG.42326	CGGACGAAATAATCCTGGCAAGGCCAAAGTC	23	0	14	38	1	0	27	6	59	78	61	0	20	41	66	0	0	81	33	262	37	50	0	0	182	57	57	23	0	32	21	46	69	1	201	23	0	18	183	124	13	22	2	0	9	9	28	13
CCWGG.42413	CGGAGCTTCAAATCCAGGGATGGGGGGTGGA	111	12	65	11	16	14	60	12	41	92	19	43	108	30	72	59	13	30	96	103	70	20	42	42	60	42	224	21	34	172	54	85	78	17	121	75	38	76	117	39	67	16	7	18	57	113	71	84
CCWGG.42642	CGGCAGCCACGGCCCTGGCCAGCAAAGTTGT	44	0	1	4	0	0	0	0	0	0	0	0	57	1	0	0	0	0	0	0	1	35	0	0	0	3	52	0	0	66	0	208	113	0	0	48	0	45	0	0	0	0	0	0	0	1	0	0
CCWGG.43393	CGGGCAGCAAGATCCAGGCCTTCATCAACGA	91	60	76	165	134	60	40	95	72	145	25	41	89	103	77	91	108	74	53	77	115	149	57	44	105	79	363	56	43	112	47	147	89	74	70	49	29	42	59	9	25	0	4	48	130	27	35	28
CCWGG.43529	CGGGCGGTGTAGGCCAGGGGGGCGACGACTC	95	1	86	135	114	28	53	13	37	104	141	109	100	41	205	106	27	110	76	293	39	194	169	28	42	27	406	84	40	1	32	109	71	177	224	82	90	38	139	12	47	0	1	16	154	33	71	16
CCWGG.43600	CGGGGCGTCTACACCTGGAAGGACACCTCCC	52	42	112	141	64	109	34	30	85	61	8	185	122	58	90	137	61	67	69	60	123	205	137	79	11	51	210	63	64	55	88	210	62	54	15	131	76	104	70	12	29	157	47	38	220	72	27	107
CCWGG.43612	CGGGGGAAGCACCCCTGGGGTAGGTTTACCC	74	30	71	149	108	42	55	17	39	49	1	95	90	21	170	65	48	67	175	179	38	105	132	42	59	21	193	29	21	88	72	75	95	153	73	54	57	44	102	3	31	0	1	9	165	13	31	5
CCWGG.43697	CGGGTGGAACCCGCCAGGCCCTCCAGGAGCA	3	19	49	46	36	19	37	24	28	21	213	63	32	32	289	81	55	68	12	333	67	108	57	6	102	8	214	5	23	70	35	61	49	101	171	17	50	17	68	14	6	2	0	0	68	4	20	4
CCWGG.45160	CGTTGACGACGCGCCAGGCCAGCGCCAAAAG	10	247	16	19	148	327	9	162	14	20	2	7	30	12	9	14	228	19	13	44	16	28	14	231	15	24	84	5	226	12	23	29	34	17	21	6	9	8	30	9	13	5	178	126	250	3	13	28
CCWGG.45916	CTCCCTTTCTCCGCCTGGCTGCCAGCAGCTA	18	15	10	12	15	4	14	15	16	16	10	6	4	2	25	7	14	39	15	12	10	5	5	3	11	7	2	2	4	3	4	20	3	9	7	3	9	5	22	2	3	7	0	7	16	9	3	0
CCWGG.46426	CTCTTTACGGGTGCCAGGTTAACTATTCACC	10	2	2	14	5	0	35	16	15	3	1	0	0	2	5	3	3	7	0	3	17	6	0	2	1	0	1	1	1	3	0	8	4	4	0	4	1	0	6	0	9	15	1	12	1	11	2	1
CCWGG.46581	CTGAGGGGAGTGACCTGGAACACGCCCTGTC	17	0	41	7	0	0	35	0	25	26	0	0	59	8	0	0	0	0	0	0	7	7	0	0	0	33	6	0	0	36	0	1	87	0	0	55	0	16	0	1	0	1	0	0	0	4	0	21
CCWGG.46660	CTGATTCTGCAGTCCAGGTGCTTGGCGTTGA	4	89	3	3	1	2	2	3	3	8	4	76	4	8	4	52	0	5	7	13	2	4	1	1	11	3	33	3	5	4	3	9	10	2	2	4	1	1	2	1	1	1	0	2	5	3	2	2
CCWGG.46920	CTGCCCTAGAAGTCCTGGCAGCTGATTCAGC	331	351	405	303	330	988	600	4	429	1067	180	297	270	335	209	440	376	267	454	788	704	710	174	359	308	749	347	484	14	571	211	450	8	220	182	345	6	825	380	165	7	304	420	275	1	555	499	621
CCWGG.47026	CTGCCTTCGAAACCCTGGCTTCGCCTGCTGC	141	31	30	80	83	116	105	73	123	157	85	157	135	115	57	113	59	52	106	54	97	143	147	49	44	156	470	134	87	112	86	139	128	182	107	89	72	81	30	49	78	55	23	7	44	15	64	101
CCWGG.47620	CTGGTACCATTTACCTGGCATAGTACTTTCA	16	19	11	24	9	0	41	94	20	0	5	0	3	3	0	2	0	1	0	0	10	2	1	0	3	7	0	0	1	0	1	8	4	8	1	5	0	2	4	0	5	41	1	34	1	26	1	0
CCWGG.49149	GACAAACTCTAAACCTGGGATTTAATGCCGT	16	25	20	37	42	1	66	129	81	8	2	2	0	6	7	4	0	4	6	1	11	1	3	1	1	0	0	0	0	1	0	15	3	9	0	7	1	4	4	0	3	55	1	46	8	37	0	0
CCWGG.49345	GACAGGTTCATACCCTGGCTATGGGTTTTCC	1	1	4	6	7	0	18	25	8	1	0	0	1	0	0	1	0	1	3	11	3	1	1	1	0	2	2	0	0	0	0	5	0	6	0	2	0	2	3	0	0	6	0	9	0	4	0	0
CCWGG.50117	GAGACGTTGGAGGCCAGGCCCCAAGAAGAGA	15	0	24	25	9	26	3	4	9	8	40	26	20	0	157	131	23	248	53	255	0	49	50	11	104	4	268	78	29	19	61	42	0	0	0	27	83	52	0	1	49	0	1	0	32	9	0	2
CCWGG.50348	GAGCCTACAATGGCCTGGCCGCCTACCCCTC	176	82	52	234	116	107	68	28	48	83	21	106	147	103	316	146	91	236	198	206	178	328	172	90	100	37	691	53	79	191	102	108	132	166	218	75	112	82	148	9	27	0	2	38	256	25	25	27
CCWGG.50527	GAGCTGGAAGAACCCTGGCCAGGTGTACTAC	14	33	24	84	102	15	7	70	33	74	11	11	63	43	55	26	69	13	19	107	33	35	9	63	44	23	102	3	22	48	17	60	60	7	65	8	1	11	15	5	6	0	1	29	58	3	3	1
CCWGG.50881	GAGTCGTAACTGCCCTGGGTGTCTTCGCTGT	168	0	77	175	1	0	160	0	173	319	7	17	221	255	37	37	0	9	32	6	58	116	29	1	12	243	218	13	0	194	53	270	117	13	11	122	10	143	15	14	28	84	0	0	1	209	4	434
CCWGG.50959	GAGTTGATGAAGTCCAGGGCTCTTTTCAGCA	170	71	121	169	121	264	81	59	83	168	586	172	172	106	388	254	190	624	93	994	172	148	103	78	316	64	149	123	148	116	146	191	92	276	298	79	167	101	313	46	83	4	2	52	315	14	100	32
CCWGG.51414	GATTTCAATAAACCCAGGACCAAAAGATAGC	70	14	46	85	34	26	54	21	15	51	30	30	60	21	45	94	32	34	67	59	64	143	96	29	24	22	228	44	40	39	37	78	13	93	7	9	77	11	7	0	14	0	2	5	58	17	19	4
CCWGG.51461	GCAACACAATCGGCCAGGCTCTTGTCAGGGA	23	41	9	53	27	2	8	9	18	2	3	15	39	50	208	16	37	42	16	125	40	25	0	22	86	12	30	4	23	35	3	41	22	13	128	10	4	34	47	17	31	3	0	2	17	4	2	3
CCWGG.52423	GCAGTGAGGGAGGCCAGGTGGTAGGAGCCCC	17	39	19	66	39	19	59	4	23	21	1	98	38	67	256	38	16	138	128	211	27	43	24	15	107	6	59	18	26	44	24	26	148	226	117	8	100	71	97	9	0	0	0	14	43	46	7	7
CCWGG.53183	GCCACACGCGCATCCTGGACTTTGACGTGAA	241	30	31	200	21	54	107	70	77	129	4	85	107	103	10	137	49	15	98	22	165	293	82	106	7	108	364	40	44	212	52	378	70	274	15	179	90	227	0	1	2	188	289	87	147	324	62	107
CCWGG.53238	GCCACCCAACCAACCTGGAATTTTTCATTTG	5	10	14	9	19	0	6	25	10	1	1	0	1	0	1	4	1	0	2	1	7	2	0	0	0	3	0	1	1	0	0	9	1	3	0	6	1	1	3	1	2	5	0	13	2	5	1	0
CCWGG.53384	GCCACGGTTTTAGCCAGGACTAAGAGGGTGG	21	13	19	19	10	0	28	33	43	8	2	6	5	1	2	16	1	1	15	3	19	2	5	0	3	3	0	2	0	4	3	25	6	14	0	7	4	7	11	0	5	22	0	9	4	23	9	5
CCWGG.53424	GCCACTTTGCCCACCAGGTCGACGAGGCGCC	19	12	52	8	95	33	49	66	60	77	411	66	103	16	14	18	17	31	37	64	9	14	63	47	86	71	13	57	75	44	51	18	133	59	72	84	42	17	100	173	79	4	19	114	16	31	112	26
CCWGG.53469	GCCAGATGCCCTGCCAGGTGCCCAGGTTGTC	88	0	58	81	0	0	36	0	23	57	0	0	79	54	2	0	0	1	0	1	82	103	0	0	4	100	217	0	0	242	0	142	162	0	4	57	0	301	3	0	0	76	0	0	0	211	0	45
CCWGG.53938	GCCCAAATTAGGCCCTGGGGCTGCTCCACCC	49	4	115	159	59	10	7	3	40	55	37	66	109	51	73	94	15	147	47	133	71	193	58	13	34	13	225	36	16	95	51	21	0	86	74	41	59	11	42	5	13	0	0	9	120	7	27	6
CCWGG.54011	GCCCAGATGCCAACCTGGACAGCCTCAGTCC	23	1	21	25	5	0	37	0	95	71	0	0	3	113	6	0	1	0	4	0	45	59	3	0	0	55	79	1	1	87	0	9	3	3	1	33	0	0	3	0	2	0	0	0	1	16	0	2
CCWGG.54377	GCCCTGGGGGTGCCCTGGTGCAGCCACATCC	339	32	22	258	24	28	173	16	166	191	1	25	144	196	51	22	24	50	47	21	365	44	62	21	26	202	367	23	13	297	27	279	122	26	15	69	22	162	32	24	20	50	3	5	19	101	21	75
CCWGG.54385	GCCCTTCAGCAGTCCAGGCAAACTATTTCAA	41	8	17	42	15	7	60	4	58	110	0	0	91	84	0	0	8	0	0	0	43	12	0	8	0	82	120	0	6	64	0	89	53	0	0	16	0	14	0	0	0	4	3	6	17	22	0	27
CCWGG.54810	GCCGGACGCAGTCCCTGGGCAGCGTGGGCAC	84	12	27	51	25	37	50	50	82	46	4	0	54	98	4	0	35	15	0	7	38	21	0	38	8	67	103	0	21	43	0	85	46	0	1	18	0	44	1	4	0	155	80	36	50	57	0	49
CCWGG.54894	GCCGGGGAGATGGCCTGGCCACTCTCAGCTA	0	1	23	378	189	267	109	19	40	48	22	72	41	88	1	47	2	288	72	13	258	39	141	136	1	0	76	22	110	126	44	98	0	90	21	25	35	23	88	3	10	0	3	0	206	22	14	2
CCWGG.55091	GCCTCACTCGCCTCCAGGGCAATGTCATCCA	291	43	83	261	53	49	155	20	179	131	0	61	177	180	9	77	39	13	143	4	225	137	52	26	9	147	228	46	13	552	73	377	178	50	2	54	109	282	7	1	0	6	1	10	43	244	65	24
CCWGG.55681	GCCTTGAGCCATGCCTGGTGGGCACTGCAGT	305	1	65	279	0	1	235	0	201	159	4	7	183	207	1	1	0	0	7	5	241	60	0	0	0	215	509	0	0	549	1	389	127	1	0	61	3	394	0	1	0	433	1	1	1	631	1	174
CCWGG.56046	GCGACGTCCTCCTCCTGGCAGTCATCCACCC	91	30	176	143	124	73	135	72	87	280	285	204	185	177	173	198	60	280	145	398	155	163	205	112	200	55	511	129	80	205	189	173	179	197	219	157	133	117	169	75	106	1	9	98	160	77	122	94
CCWGG.56160	GCGAGGAGGGGGCCCAGGTTGGAGGAGGCCA	18	9	26	54	29	42	41	20	49	11	4	17	40	47	25	18	33	62	5	27	52	58	19	40	34	37	157	14	60	32	14	80	45	22	13	49	6	69	24	15	38	25	31	29	48	40	21	52
CCWGG.56506	GCGCCACTGACAGCCAGGGCAAAGCAGACCA	26	2	40	3	3	0	24	0	24	24	148	41	56	11	7	7	1	13	6	75	6	0	17	0	26	47	6	11	0	132	31	3	58	9	186	22	53	15	29	98	42	9	0	0	1	16	37	1
CCWGG.57709	GCGTCTGACTGCTCCAGGTGCACCAGCAAGC	17	1	38	5	14	0	35	1	40	23	176	25	57	3	7	3	1	4	1	39	4	8	22	5	36	38	9	26	7	4	25	1	65	6	100	45	22	7	3	91	6	0	2	7	0	4	22	10
CCWGG.58296	GCTCCGTCCACAACCAGGCCGAGGTGGCCAG	37	14	12	28	48	20	78	69	44	67	35	3	17	63	52	1	46	30	0	33	0	38	2	32	80	95	77	1	16	34	3	68	22	1	0	21	5	35	50	48	38	10	0	56	16	51	1	27
CCWGG.59201	GCTTGCAAGGCCCCCTGGCCTACCTTGAAAA	0	12	24	45	32	4	6	29	21	42	22	22	21	35	75	55	10	10	40	1	32	50	8	12	25	34	126	35	0	27	41	65	48	15	73	18	4	14	1	0	23	0	0	10	13	1	11	17
CCWGG.59471	GGACCACGGCGGGCCAGGTTCTTTTGGCGCA	108	45	75	106	61	97	78	49	106	83	108	68	62	70	191	102	76	105	39	353	88	164	76	63	129	49	269	85	56	48	54	150	77	165	121	49	61	102	111	29	38	1	11	46	138	67	31	65
CCWGG.59670	GGAGGGAATCCGACCTGGAGACACGACTGTC	104	0	31	105	0	0	91	0	101	115	1	0	118	119	1	1	0	0	1	5	146	51	1	0	4	68	105	0	1	77	1	103	56	0	1	113	0	87	7	2	0	2	0	0	0	35	0	135
CCWGG.59899	GGCACGGTTTTAGCCAGGACTAAGAGGGTCT	6	18	0	6	16	2	8	68	10	2	3	0	0	0	0	0	4	0	1	3	0	0	0	1	0	3	0	0	0	0	0	2	0	5	0	0	0	0	2	0	0	2	0	16	3	9	2	0
CCWGG.60421	GGCGAGACGCCGTCCAGGTAGGTCCCTGTCA	66	0	8	9	0	0	120	0	100	25	0	0	180	10	0	0	0	0	0	0	16	3	0	0	0	120	1	0	0	69	0	52	12	0	0	21	0	6	0	1	0	26	0	0	1	29	0	4
CCWGG.61086	GGGACCAACGGCCCCTGGGGTTGGTGGGCCA	200	166	91	209	196	344	116	125	94	97	197	207	126	114	627	191	197	558	255	1039	182	292	207	118	315	34	279	112	150	165	163	176	112	314	342	87	166	139	337	36	125	0	0	50	383	56	92	29
CCWGG.61141	GGGAGGCTTTCCGCCAGGTGGCTGGGGGGTC	42	0	105	120	0	0	154	0	178	62	3	2	290	151	0	0	1	1	0	0	154	228	1	0	0	278	320	0	0	165	0	231	168	0	1	109	0	132	0	0	0	66	0	0	0	57	0	92
CCWGG.61267	GGGCCAAATTGCGCCAGGCCCTCATTAGCCC	69	17	105	126	87	23	42	3	31	82	87	153	96	61	221	171	27	251	183	260	79	300	211	14	92	16	227	48	22	129	104	75	109	228	108	70	118	31	112	8	32	0	1	9	101	21	63	30
CCWGG.61727	GGGTGCATGTCGGCCAGGGCCTGCGCCACCC	16	5	30	59	43	6	19	11	8	17	15	17	20	8	57	25	6	77	37	51	15	94	26	9	33	2	121	5	13	28	23	24	45	42	45	18	33	6	32	2	4	0	0	5	55	5	6	0
CCWGG.62405	GTAACGGAGCACTCCAGGGCCACATTCAAGC	394	435	0	98	133	706	168	268	242	112	1	0	210	197	2	1	428	0	2	5	246	2	0	382	2	128	0	0	134	437	0	552	0	0	4	0	0	0	3	1	0	452	494	454	682	530	2	0
CCWGG.63541	GTGCCTGCCTCCTCCAGGGTCATGGCGTGGA	1	0	121	18	0	0	51	0	27	45	0	1	17	65	17	163	0	20	123	28	26	0	105	0	22	31	1	374	0	36	151	40	205	198	23	163	266	0	0	23	1	0	0	0	0	21	0	247
CCWGG.64912	TAGCAATTGTCGGCCAGGACAGTGGCATCTC	0	4	0	1	0	0	0	12	0	0	0	0	0	1	295	0	19	0	0	716	0	0	0	17	324	0	0	0	25	0	0	0	159	0	2	170	0	209	4	109	476	0	3	4	0	2	0	483
CCWGG.65592	TCAGCCTGCAGGGCCAGGGTGCCGTTGAACA	155	70	67	94	114	83	71	69	130	292	71	68	171	213	43	75	116	67	62	120	151	80	94	75	69	78	159	62	97	120	63	218	84	61	92	38	34	21	81	30	40	16	10	52	88	63	42	30
CCWGG.66829	TCGACGACATGGGCCAGGACGACGCCATCGC	7	1	4	6	6	0	96	0	2	9	16	8	8	64	2	2	15	2	20	49	3	10	2	20	4	0	19	2	1	42	0	12	7	2	3	0	0	60	1	0	0	3	0	0	2	20	2	0
CCWGG.66909	TCGATCTGCATTGCCAGGAAGTAGCTGGGTC	24	0	104	28	0	0	21	0	21	87	0	0	29	37	23	0	0	1	0	12	35	55	0	0	3	34	202	0	0	50	0	80	125	0	9	154	0	107	6	4	24	8	0	0	0	48	0	111
CCWGG.67405	TCGGGCGCAACGGCCTGGTGCTGAGCAGGTC	21	0	91	6	0	0	121	0	67	48	0	0	100	6	0	0	0	0	0	0	15	8	0	0	0	23	28	0	0	47	0	26	133	0	0	81	0	28	0	0	0	21	0	0	0	24	0	28
CCWGG.67406	TCGGGCGCAACGGCCTGGTGCTGAGCAGTCA	5	4	1	5	41	2	27	44	12	57	0	0	25	5	2	0	7	2	0	2	0	1	1	40	2	12	0	0	43	17	0	5	0	0	6	0	0	1	0	8	20	5	5	74	12	10	0	0
CCWGG.68479	TGATGGTGGACGACCAGGTCCGCTCCCTCAA	69	26	48	77	81	31	99	26	195	189	47	65	102	200	24	109	33	20	80	173	93	117	65	87	126	162	254	29	31	91	95	286	166	90	85	44	40	75	63	48	49	29	57	105	52	27	75	56
CCWGG.69840	TGCGACACGGACGCCAGGGGGTTGCCGTCCA	30	2	3	16	5	0	6	0	6	4	4	0	16	25	96	0	0	13	0	28	32	5	0	1	15	5	34	0	0	66	0	18	15	0	43	0	0	18	18	2	2	0	0	0	0	6	0	2
CCWGG.70607	TGCTGATGGTATCCCTGGGGAGACATCATTG	64	0	28	37	36	0	1	91	63	0	47	20	86	74	25	29	2	0	0	111	79	140	46	92	0	55	288	23	31	45	26	75	54	61	38	0	92	38	0	17	53	0	12	43	54	8	17	70
CCWGG.71044	TGGACGACGCCAGCCTGGACTGGACCCTGAG	4	3	12	2	10	10	6	16	0	9	1	0	0	8	4	5	6	5	1	10	0	0	0	13	22	12	22	18	14	14	1	11	13	8	28	5	6	1	2	16	0	0	3	20	6	2	16	0
CCWGG.71653	TGGGCAAGTCATGCCTGGCTGTGAGTTTGAA	226	10	0	72	53	78	154	0	50	2	150	69	82	183	185	137	29	1	108	252	192	1	83	57	156	4	710	94	60	200	54	107	80	72	190	180	0	46	174	55	126	2	7	21	54	45	66	34
CCWGG.72785	TTCATCAAATGTTCCAGGTACTTGTGGCAAA	134	89	60	137	101	161	164	140	142	206	62	0	226	96	8	66	164	105	68	55	72	42	56	174	123	51	163	93	199	148	55	139	104	14	25	165	37	86	64	41	55	11	34	91	193	112	58	123
CCWGG.73302	TTGCAGCTGATCACCAGGGCCGAGCCCGAGC	17	0	49	8	2	1	4	1	0	8	1267	330	7	9	178	230	0	613	124	770	5	75	184	1	615	0	162	226	0	17	92	12	95	337	564	94	221	70	606	385	191	1	0	0	2	4	216	183
CCWGG.88747	AGCTGGCCCGCTCCCAGGACATGTCCAGGTC	4	2	30	4	1	49	3	283	114	3	159	102	102	78	2	179	371	183	2	4	70	4	61	177	402	74	0	42	160	92	1	310	130	2	131	73	52	1	6	128	111	2	132	0	0	112	89	0
CCWGG.99057	CAGGAGCAGATCACCAGGGTGCTGCTCGAGC	1	44	94	0	92	29	5	5	0	0	109	65	1	0	109	115	6	29	186	65	4	95	117	14	40	1	171	46	18	0	68	6	95	178	84	82	209	27	86	42	76	0	34	7	24	0	137	82
CCWGG.101039	CCACATTTCGACGCCTGGCTCCTTTGATAAG	2	0	5	0	0	0	0	0	8	2	0	0	3	0	0	0	0	0	0	0	1	1	0	18	0	0	0	10	0	1	3	1	5	1	0	0	0	0	0	2	6	0	2	6	1	0	8	0
CCWGG.101093	CCACCCAGAAAGCCCAGGTTGTCAATCTCAT	5	116	4	1	153	186	2	65	0	0	360	249	5	4	884	164	79	318	157	854	11	7	88	67	399	4	13	77	74	3	88	19	5	204	479	5	253	1	378	253	372	5	229	90	147	3	131	3
CCWGG.138309	AAACTTCCTCCGTCCAGGAGTCGCACTTGCA	0	6	0	0	5	2	3	18	0	0	24	0	3	0	8	0	0	10	0	16	0	0	0	18	17	0	0	0	26	2	0	0	0	0	51	0	0	0	13	75	16	0	3	26	10	0	0	0
CCWGG.149763	ATCGGGTTCAAGGCCAGGACCGAGTGTCAGT	29	0	11	0	1	0	10	0	23	0	57	17	15	19	60	10	0	301	17	280	4	6	33	0	1	20	0	36	0	0	39	3	6	9	3	16	14	7	63	102	116	2	0	0	0	0	19	7
CCWGG.152768	CACCATGTTCCCTCCTGGTTACAAAGTTGCC	0	0	0	1	1	0	0	3	0	0	519	0	0	0	1011	0	1	225	0	1194	0	0	0	1	436	0	0	0	1	0	0	0	0	0	658	1	0	0	516	277	567	0	0	0	0	0	0	0
CCWGG.162379	CGGCTGGCAGATTCCAGGAAGACTACTGGCA	0	2	27	0	0	0	0	0	0	2	346	263	0	0	481	66	0	249	120	1077	0	71	75	0	191	0	104	14	0	2	133	2	131	161	273	68	183	199	245	229	138	0	0	0	0	1	154	21
CCWGG.177472	GGCTATGCCCGAGCCTGGGTACGGCTTGCCA	1	0	2	3	0	0	1	0	1	12	524	0	3	5	72	0	0	176	0	753	10	0	0	0	159	6	0	0	0	2	0	9	0	0	360	0	0	0	139	209	43	0	0	0	0	8	0	1
CCWGG.183988	TAGCAATTGTCGGCCAGGACAGTGGCATGCG	0	157	0	321	1	0	0	319	0	215	2	0	1	2	45	0	276	24	0	101	1	0	0	216	71	322	0	0	320	488	0	2	0	0	10	1	0	0	21	25	44	35	78	0	0	2	0	0
CCWGG.184744	TCGACTGCGCAAACCAGGCGGCTGCTTTTTG	1	0	0	0	1	0	0	0	0	0	200	59	0	0	6	1	0	20	0	111	0	0	2	0	203	0	0	22	0	0	43	0	0	8	93	0	43	0	9	76	42	0	0	0	0	0	51	0
CCWGG.184939	TCGGACCATGGAACCAGGCGGCTAGGTTGTT	0	0	0	0	0	0	0	1	0	0	335	0	0	0	31	0	0	4	0	109	0	0	3	2	118	0	0	1	0	0	0	0	3	0	226	0	0	0	60	172	47	0	0	4	0	0	1	0
CCWGG.212244	CCCTGTGCAGACACCAGGGCCCTGTTGTCCG	64	0	96	0	1	0	86	0	83	115	26	8	0	79	169	1	0	1	149	1	109	85	80	35	1	65	0	118	68	151	3	0	73	1	43	0	161	0	34	6	5	0	10	0	0	13	77	24
CCWGG.228836	GCGCCCAGGATCTCCTGGCGCAGGGAGAACA	0	5	17	21	92	1	16	11	26	0	14	50	1	0	0	47	0	12	17	19	23	0	27	7	14	0	40	96	21	19	21	0	5	0	0	0	0	7	22	18	5	10	0	8	1	2	21	58
CCWGG.233645	GGCTTGTGGCCCACCAGGTGCTGGTAGAAAG	0	0	64	0	0	0	0	0	0	0	118	79	0	0	168	85	0	47	108	189	0	167	67	0	50	0	309	46	1	0	59	0	201	183	111	167	97	178	64	16	68	0	0	1	1	0	93	50
CCWGG.240325	TCGATTGGCAAGTCCAGGCCGCTGGTCGAAG	0	203	0	0	171	941	0	331	0	0	5	0	0	0	0	0	616	1	0	0	0	0	0	151	0	0	0	0	687	0	0	0	0	0	0	0	0	0	4	0	0	0	69	143	422	0	0	0
CCWGG.247335	ACCTCAAGACCGACCTGGTAGAGGGGACTGC	0	0	31	0	0	0	0	0	0	0	0	108	0	0	0	32	0	0	100	0	0	39	5	1	0	0	121	3	0	0	32	0	92	50	0	16	56	131	0	0	1	0	0	0	0	0	22	9
CCWGG.286203	GTCGAGCAGATCACCAGGGTGCTGCTCGAGC	120	0	71	83	0	0	203	0	120	206	1	0	56	190	1	0	0	3	0	2	61	123	0	0	1	60	87	0	0	170	0	137	82	0	4	46	0	20	1	2	0	423	0	0	0	298	0	74
CCWGG.287968	TCATGCAGTCATCCCAGGCGGTCCAAGTACT	0	9	2	0	28	19	4	14	4	1	119	0	3	0	2	0	1	16	0	26	0	0	0	57	40	1	0	0	19	0	0	0	3	0	45	2	0	0	53	38	33	0	1	5	21	0	0	0
CCWGG.289409	TGCACAGCATCCGCCAGGTTTATTTTGCCTG	0	1	86	0	0	0	0	0	0	0	4	81	1	0	0	45	0	0	70	0	0	12	116	0	1	0	8	137	0	0	112	0	137	3	2	78	87	3	0	5	0	0	0	0	0	0	231	19
CCWGG.306131	ACGCGTCCACCGTCCAGGACATGCCTCCTGA	0	0	69	0	0	0	0	0	0	0	0	30	0	0	0	6	0	0	2	0	0	7	24	0	0	0	1	23	0	0	18	0	182	9	0	76	22	8	0	0	0	0	0	0	0	0	37	13
CCWGG.332811	CACCTGGCAACCTCCTGGTAAAATAACACAG	1	0	0	5	0	11	0	0	1	53	0	0	23	6	7	11	0	0	0	0	0	21	0	17	14	1	0	0	1	1	6	0	60	0	0	48	4	0	0	0	0	0	0	0	0	0	1	0
CCWGG.465447	TGCTTCCGTTCATCCTGGATTTGTCCAACTG	0	292	0	0	100	502	0	556	1	0	0	1	0	1	0	0	454	0	2	0	1	1	0	91	0	3	1	0	176	0	0	0	0	0	0	1	0	2	0	0	0	0	638	125	227	0	0	5
CCWGG.590619	ATGCAGACTGATTCCAGGCACGGACGACACC	0	0	0	0	0	0	0	0	0	0	0	0	0	26	0	0	1	339	0	0	0	0	0	0	0	0	0	0	0	0	0	0	0	0	0	0	0	0	0	450	0	0	0	0	5	12	0	0
CCWGG.628243	CTGCACATAATATCCTGGTCATCAGAATTAC	0	17	1	1	48	0	0	52	0	0	0	13	0	0	48	33	0	0	0	0	24	2	24	0	0	0	46	0	0	0	90	0	0	26	0	0	0	0	0	0	0	0	0	0	0	1	0	45
CCWGG.645169	GTAAGAAGCCATACCAGGACCCGTGTTACCG	7	6	20	10	18	1	13	36	21	5	1	2	2	1	2	2	0	8	3	0	8	5	2	1	2	0	0	0	0	0	1	2	2	13	3	2	0	4	2	2	1	7	0	12	3	12	4	0
Averge
[truncated: 243 more columns]

## Sheet: Methylation level
Ref_ID	Sequence	Las Juntas (#1)										Garreton (#2)									Panguecillo (#3)										Peñon (#4)									Barrancones (#5)
		HLJ_1	HLJ_4	HLJ_5	HLJ_6	HLJ_11	HLJ_12	HLJ_13	HLJ_14	HLJ_15	HLJ_20	Garr_1	Garr_4	Garr_5	Garr_14	Garr_15	Garr_17	Garr_18	Garr_19	Garr_20	PPg_3	PPg_6	PPg_7	PPg_11	PPg_12	PPg_13	PPg_14	PPg_15	PPg_18	PPg_19	PPñ_1	PPñ_6	PPñ_8	PPñ_11	PPñ_14	PPñ_15	PPñ_16	PPñ_17	PPñ_20	Bcns_3	Bcns_4	Bcns_5	Bcns_6	Bcns_7	Bcns_9	Bcns_12	Bcns_13	Bcns_18	Bcns_19
CCGG.829	AAACCTAGATGGATCCGGATGTGAAGCTAATG	0.64	50.66	38.31	2.17	0	43.97	105.17	37.46	99.31	177.83	8.01	114.38	67.04	144.86	188.61	184.64	50.1	45.13	148.26	34.3	146.16	253.14	94.45	43.65	33.67	104.27	43.9	102.22	42.35	207.38	1.78	167.95	63.29	158.79	9.95	95.12	1.18	174.49	69.87	1.63	22.06	71.73	18.41	22.57	50.77	155.12	106.43	113.86
CCGG.5007	AACCATCTTGCACTCCGGGCACTTGTAAGTCG	107.39	5.09	0.35	0	29.58	53.14	40.45	22.04	103.99	67.3	0.77	168.97	112.72	14.73	141.66	230.59	55.3	95.67	109.43	100.76	161.26	0.57	54.78	11.49	65.75	38.22	0.31	53.09	22.72	42.34	50.7	45.79	85.79	0.76	2.79	50.72	89.34	95.44	129.43	1.99	122.07	0.41	114.72	49.24	26.66	113.1	0.8	184.79
CCGG.5868	AACCTTTCGGCCGACCGGTTGGACAGCGAGGG	25.53	48.01	18.8	46.77	26.94	91.39	23.6	50.68	35.62	44.55	37.97	49.52	9.33	36.36	48.78	52.51	32.17	57.81	71.92	72.28	42.2	43.69	43.4	24.22	42.16	22.72	82.7	42.22	27.58	12.44	48.33	57.66	11.64	97.92	70.85	16.37	24.32	29.87	15.54	16.48	33.64	3.42	28.35	12.31	27.62	15.91	38.55	42.68
CCGG.6672	AACGTCTTGCAGCACCGGCCGCAGATCTGCAC	107.78	108.24	102.15	169.98	36.8	95.68	112.05	101.96	101.57	75.32	209.08	131.28	65.69	129.2	186.17	132.76	103.06	175.12	135.46	343.38	105.7	188.09	100.14	78.68	147.33	81.69	354.62	43.2	72.53	76.58	164.52	141.84	106.71	136.11	261.77	138.73	63.16	75.98	116.17	81.67	79.39	172	142.35	88.06	134.27	136.27	84.03	103.94
CCGG.9098	AAGCATGGACACGACCGGTTTCGAGCAATACC	704.17	413.62	434.66	863.34	360.22	626.38	850.39	493.04	946.59	360.93	319.36	297.9	678.78	1113.59	1171.92	737.29	815.07	585.04	846.31	464.4	996	956.69	484.87	379.33	508.46	471.21	758.09	410.87	262.21	593.08	465.74	1207.63	304.69	1018.14	312.38	408.81	628.75	631	572.53	249.17	825.94	191.54	476	587.67	814.58	1163.81	467.62	847.34
CCGG.9735	AAGCTACGATCTGCCCGGTTGAGTTGACAGCA	181.52	229.49	89.02	177.34	121.3	252.1	237.71	314.83	107.91	186.45	148.51	79.03	106.78	150.45	202.03	1.48	399.66	295.22	0.88	141.15	311.87	336.51	83.78	207.18	168.19	169.54	122.9	55.07	119.91	105.65	71.61	350.56	164.51	110.4	85.69	105.99	156.05	1.23	287.49	140.52	81.74	65.03	231.49	218.72	224	226.71	0.67	364.81
CCGG.9932	AAGCTGCCTCGACCCCGGTTAAGGAGGAGACC	158.32	0.61	0.71	3.25	0.88	92.39	0.27	63.76	0.6	79.63	1.03	108.27	0.68	142.25	0	129.59	165.56	0	0	1.13	125.06	0.57	1.78	115.91	146.18	77.22	0	0.28	69.61	0.56	1.38	0.14	0	157.47	119.54	0.4	85.45	0.15	198.32	0.54	0.72	0	0.58	0.32	0.16	0.86	94.7	0
CCGG.10024	AAGCTGTTCTTATTCCGGTGGTCGAGAACACT	22.17	108.03	0.18	191.42	119.72	124.9	119.73	89.47	81.05	148.85	3.1	92.54	68.26	85.76	391.66	151.4	97.36	195.26	0.88	332.61	189.71	234.45	84.84	60.07	1.01	141.44	74.97	1.69	67.66	59.11	155.84	211.51	84.74	0.95	2.09	103.71	98.63	79.51	188.99	1.81	141.06	372.97	0.44	120.88	109.05	120.01	173.66	107.67
CCGG.13287	AATCCAATGGTCAACCGGAGAAACATCACAGT	189.39	306.2	110.13	0.87	111.27	157.56	237.04	236.97	127.68	121.31	0.77	1.82	187.06	1.31	190.85	489.55	325.09	85.04	1.1	182.96	157.77	509.53	135.54	103.18	124.17	135.92	0.93	0.42	174.92	109.28	295.31	400.54	1.31	548.2	106.45	165.43	2.87	171.58	236.44	2.9	412.7	158.34	396.35	222.35	330.17	0.17	275.82	516.84
CCGG.16961	AATTCGTATTGTTGCCGGACCATTTCTGCGCG	646.42	186.36	870.38	672.78	183.45	157.13	661.63	300.44	725.94	696.83	308.25	420.47	821.91	788.07	448.77	587.16	383.4	317.04	594.36	208.75	620.44	860.16	645.66	411.76	328.62	804.65	416.15	655.56	475.75	532.57	457.66	623.64	862.04	279.2	202.61	468.65	696.97	373.79	192.59	400.38	523.02	1085.03	301.94	404.14	241.24	689.12	898.82	647.21
CCGG.25140	ACCCTTCATGCACTCCGGACACGTTCTGCCTC	0.52	45.57	62.78	87.05	148.77	51.57	133.48	58.18	98.1	86.46	72.32	90.07	127.59	211.61	216.86	108.2	45.75	115.63	116.49	163.4	188.55	135.82	0.71	92.51	0.72	159.17	86.26	33.89	51.27	98.38	51.09	108.76	50.22	104.16	109.07	127.59	106.73	91.61	91.96	95.97	2.53	374.2	104.49	110.31	114.16	110.5	75.76	96.71
CCGG.25206	ACCCTTTGTGCCTTCCGGCTGTGATGGACCCA	0.52	272.02	198.97	0.87	121.13	1.43	208.72	202.89	0.75	0.48	0.9	0.78	0.68	157.35	236.17	69.88	518.63	361.06	84.06	168.64	171.52	454.59	0	126.17	0.29	87.73	130.16	41.65	139.38	112.64	47.54	165.58	154.18	52.36	85.51	96.2	0.51	194.4	164.77	175.83	230.22	197.01	643.04	1.58	346.46	399.99	41.75	108.84
CCGG.26161	ACCTAAGAAAGCGTCCGGAGGACAAGATACTC	89.99	70.8	71.29	136.2	60.04	118.31	42.47	40.84	60.67	101.43	51.4	57.32	64.61	112.79	75.4	158.38	42.4	125.89	114.94	59.24	53.82	78.4	100.67	63.22	20.72	71.18	79.92	46.17	70.1	52.96	102.58	58.5	50.08	134.21	65.79	58.36	61.98	66.49	126.48	46.9	58.23	89.62	77.75	42.13	46.14	56.03	57.09	102.9
CCGG.26398	ACCTCCAGGTCGACCCGGTCGTTGCCAATGGG	85.48	257.57	102.68	203.76	262.33	290.34	85.21	191.43	49.2	229.2	404.2	416.18	58.39	194.64	337.59	492.94	186.84	178.66	230.77	691.43	216.62	95.95	291.7	119.46	283.01	95.34	255.69	272.93	151.55	59.67	366.32	165.72	108.54	651.04	331.4	112.16	388.09	111.37	382.23	193.94	560.09	54.37	133.14	91.69	121.5	0.52	338.24	394.08
CCGG.26465	ACCTCCTTCCAATGCCGGCAGGAAACCAGGAA	110.36	341.19	128.57	0.65	75.88	184.78	71.33	165.72	0.3	66.46	48.56	0.52	130.29	96.57	203.65	0.42	0.67	1.12	99.5	198.54	1.36	0.19	3.02	87.99	189.2	76.43	89.81	0.56	99.95	0.28	65.29	0.84	1.31	84.31	0.52	180.86	1.01	0	2.13	259.67	2.89	119.95	201.39	0.63	1.28	0.69	121.91	137.59
CCGG.26602	ACCTCTTGGCCAATCCGGTGGCGCCTCCTCCC	117.06	95.22	82.46	227.58	102.29	84.94	92.09	100.19	2.11	0.36	6.84	93.84	75.55	193.15	158.13	112.65	0.17	1.12	1.1	0.43	121.57	143.07	0.36	0.27	74.96	0.39	454.18	109.99	69.93	100.76	1.78	1.54	0.78	115.31	0	107.87	88.66	169.58	0.65	0.91	232.57	100.83	194.08	0.79	151.04	0.52	0.53	145.72
CCGG.26673	ACCTGAGCACACTGCCGGGGGCACAATTAACA	114.61	442.51	213.52	115.85	13.56	536	97.08	514.64	148.51	155.2	290.95	224.34	125.56	224.1	448.16	299.83	502.55	221.93	308.21	413.81	214.49	519.64	186.58	140.67	336.39	143.94	100.17	184.26	273.08	145.76	219.75	295	172.09	250.85	286.9	204.34	252.82	341.16	438.03	236.31	252.11	575.3	664.38	189.68	454.23	250.75	127.51	139.78
CCGG.27012	ACCTGTGTGGAACTCCGGAGTATCTTGCACCT	152.13	165.41	90.27	124.29	120.25	132.92	193.62	199.07	96.29	92.81	223.93	257.09	67.99	252.99	508.52	1.48	264.43	467.17	310.2	2.98	144.8	193.63	194.41	183.23	161.43	166.79	91.82	148.96	3.41	1.26	122.9	177.58	102.65	170.13	244.49	115.92	204.01	209.26	563.04	131.29	338.37	305.34	390.06	239.08	413.67	356.58	202.07	0.39
CCGG.27032	ACCTGTTGGTTGACCCGGCGAGTGATCTCCCT	310.32	284.83	116.69	338.88	219.02	352.94	105.03	195.69	225.78	188.49	136.5	338.59	180.17	293.27	626.4	338.79	259.07	489.18	182.9	723.18	244.3	0.95	234.79	159.01	327.32	88.12	114.39	182.42	195.69	206.41	253.68	189.31	129.46	170.13	359.32	64.13	289.63	282.33	571.87	260.22	406.73	515.87	430.84	225.66	392.12	393.41	127.77	205.03
CCGG.30989	ACGTGCATCGCGAACCGGACAAATACATGGCG	712.81	203.45	2894.52	521.86	1988.23	405.65	2154.5	1019.87	2123.33	2284.85	2154.67	2258.2	1880.76	458.08	533.32	831.31	529.69	404.14	872.12	406.44	225.33	660.43	2472.37	993.89	933.34	1997.24	439.8	3107.79	1180.93	2187.17	2176.23	653.79	2941.81	1207.93	2026.26	2073.16	2644.35	569.88	342.14	1597.34	1284.04	110.39	345.93	1851.24	770.35	500.11	2398.11	427.73
CCGG.33904	ACTGCATCGATGACCCGGTCATCTTAGGAAAG	0.26	19.12	46.99	83.58	0.18	0.14	0.81	0.73	102.63	53.29	13.82	63.95	56.77	67.12	29.06	0.42	0.17	0	0	0.43	137.45	0.57	30.42	0	34.82	41.63	69.41	34.03	37.81	0.14	56.81	0.28	28.38	0.38	17.45	49.64	0.84	0.31	0.16	19.01	64.93	37.71	91.34	0.47	67.22	0.52	0	46.16
CCGG.34370	ACTGGCAACCACGTCCGGCTGATGACTGGACA	289.17	595.1	108.35	214.59	143.14	300.37	1.89	0.29	163.15	114.36	513.58	176.38	0.54	221.67	4.27	199.46	232.92	369.45	0.88	5.39	396.27	2.1	254.89	245.36	695.51	1.44	1.08	1.13	132.4	339.58	132.76	530.8	116.78	220.41	250.43	115.12	2.03	241.43	419.7	10.5	2.35	498.93	373.4	158.12	263.91	306.95	126.84	209.68
CCGG.34705	ACTGTGATGGCTGACCGGCAGTGCAAAGCGCC	33	33.98	36.53	14.07	27.64	92.1	43.28	141.92	24.45	37.96	195.26	43.02	29.6	11.93	64.02	26.89	33.68	96.61	29.78	456.47	39.68	140.59	41.8	40.23	250.2	30.21	14.69	49.7	50.95	22.5	54.05	105.68	25.5	119.85	138.91	51.25	67.72	53.62	101.28	141.97	64.93	22.95	35.07	30.3	31.45	7.61	36.41	13.67
CCGG.35364	ACTTCTTCGAGAAACCGGTCATCAAGTCTGGC	102.75	47.2	164.04	279.77	77.11	82.22	166.52	36.88	173.71	82.51	189.19	123.48	129.35	122.12	2.03	332.23	67.36	417.38	323.65	667.91	121.38	376	203.84	54.05	329.77	135.53	224.46	86.83	53.38	73.23	248.75	260.37	82.52	412.47	2.79	91.1	260.92	128.53	234.31	5.07	300.03	37.71	45.89	33.61	117.03	0.86	217.14	357.58
CCGG.35528	ACTTGATTCTCTCTCCGGGAGCCATGATAGCG	1.68	0.41	96.65	6.28	1.06	0.14	52.99	1.03	3.32	1.8	0.52	89.68	37.84	131.81	356.9	224.02	97.86	240.21	0.88	1.13	160.68	2.86	57.63	0.14	61.87	113.2	86.72	42.5	117.31	37.59	2.76	3.21	61.2	99.81	2.79	95.39	68.57	3.37	533.59	233.6	179.58	2.87	112.39	36.3	112.08	96.15	0.4	227.47
CCGG.36269	ACTTTGGAGCAGTGCCGGGTGAAAATCAAGTC	45.64	0.41	41.5	87.05	108.1	39.68	38.83	0.44	0.45	0.12	274.03	69.8	0.27	101.24	195.32	175.96	0.17	84.3	0	153.48	0.39	91.38	34.86	77.86	130.93	96.13	83.63	85.14	39.92	30.05	70.42	34.76	34.92	91.3	0	6.44	109.44	104.32	172.79	1.81	74.87	71.86	60.65	52.08	0.48	36.14	56.95	130.63
CCGG.40567	AGCAACGCGCTCGTCCGGGTCGTGGGCAATCC	0.39	36.82	0.35	1.08	32.22	51.28	120.68	30.41	77.57	57.6	0.39	197.17	83.8	137.4	285.36	0.85	0.17	1.68	1.1	704.33	293.09	289.2	169.86	80.05	176.54	93.24	202.35	33.46	1.14	129.68	153.47	135.14	165.03	227.79	372.93	0.27	93.73	128.22	192.75	170.58	44.49	6.01	14.03	17.04	38.48	287.93	72.42	85.88
CCGG.41280	AGCACTTTTGAGTCCCGGACGAGACGCATCAC	139.49	309.86	203.58	128.41	184.51	170.45	175.28	125.76	194.69	73.53	284.49	225.38	147.6	145.79	360.15	310.42	237.78	323.76	251.73	470.36	120.99	456.31	155.99	98.8	298.69	90.88	44.52	70.31	209.97	66.24	212.26	241.53	83.17	147.83	235.94	102.37	220.05	338.71	326.6	96.34	279.41	90.17	144.83	249.18	323.79	279.11	97.63	276.09
CCGG.46343	AGCTGATAGTCGTACCGGGTCAATTCTGCGAA	86.12	53.3	56.04	228.66	180.64	231.33	131.33	105.63	73.05	118.79	307.61	234.48	135.3	209.93	280.89	340.48	210.14	179.6	138.55	384.48	182.74	0.95	148.7	56.11	97.55	57.92	38.8	157.43	139.71	133.32	217.19	250.6	99.39	368.81	178.18	43.87	220.22	83.18	1.31	102.31	151.91	200.69	332.77	81.27	120.54	96.84	0.67	125.21
CCGG.46474	AGCTGCCCATCCTTCCGGTGCCATTCATGAGG	222.65	157.47	130.34	221.95	114.44	206.84	151.69	119.44	109.12	162.26	220.7	260.21	125.43	114.85	437.59	184.01	136.74	435.28	209.59	1315.69	149.64	265.35	194.41	108.38	352.79	87.99	305.93	30.78	112.77	124.51	155.25	218.77	121.75	302.08	573.45	134.7	236.43	277.43	721.59	430.25	333.13	227.33	228.43	127.67	211.23	163.76	166.05	207.61
CCGG.49146	AGGCCGAGTTGCAACCGGAGACCTGGAGAACG	36.36	31.74	34.05	62.58	54.4	74.48	28.05	65.38	56.6	36.52	49.2	34.31	26.63	34.49	39.84	33.46	38.04	69.56	35.52	73.13	71.43	58.95	41.27	44.34	16.69	27.58	97.08	31.49	24.66	38.71	40.83	13.26	63.16	91.87	90.05	35.55	82.75	77.21	81.49	32.23	74.69	16.67	53.78	43.87	10.22	9.17	59.22	92.07
CCGG.49505	AGGCGGACGACTTTCCGGTGCGCTGGTTGGTG	177.4	111.29	42.56	231.48	142.26	69.61	165.98	36.29	147.9	152.08	641.69	309.34	131.92	107.57	660.35	413.54	52.95	679.78	313.29	965.79	205.97	74.4	206.15	47.89	479.26	110.97	86.88	154.75	55.17	172.59	187.01	126.07	40.67	466.35	436.98	33.54	250.62	62.04	555.18	311.46	269.65	45.08	47.79	89.16	133	130.39	261.42	264.87
CCGG.49563	AGGCGGCGGCGAAACCGGTGCTGCCGAAGGTG	169.92	70.19	32.1	179.51	116.37	57.72	82.52	42.75	67.31	114.84	147.09	163.25	87.72	173.57	306.09	218.73	44.41	222.68	233.86	289.1	126.8	39.87	169.86	40.37	270.78	115.04	84.87	112.11	52.73	105.23	155.84	184.84	31.65	286.77	133.15	40.38	143.21	42.59	268.18	231.97	71.62	119.95	68.25	47.5	47.42	174.66	139.11	180.4
CCGG.49665	AGGCGTCCCCCCTCCCGGAATGATGATGCCTC	0.77	148.93	74.84	1.08	94.37	70.04	61.08	45.98	53.28	109.81	26.6	90.07	85.02	91.73	330.48	221.7	53.12	1.31	122.89	0.43	94.28	155.85	143.18	46.8	196.25	45.05	87.96	81.61	42.19	150.09	1.18	94.66	47.08	133.08	79.23	53.94	128.18	122.55	1.31	155.01	185.19	77.6	0	0.63	90.53	340.84	141.91	0.13
CCGG.51503	AGGTGACCTCGGTTCCGGCACTTGGTTGGCAC	94.76	58.59	47.88	0.87	67.96	83.94	130.11	0.29	70.03	66.82	82.91	72.79	106.37	91.73	244.51	72.63	0.34	156.1	44.57	96.65	75.11	89.85	65.99	57.75	148.63	53.32	56.27	38.12	0.65	63.3	2.37	0.28	78.59	107.94	0.35	61.05	161.96	145.23	90.98	2.72	89.52	211.49	49.4	0	61.31	88.02	0.53	0.13
CCGG.53674	AGTGAGCTGGCCGTCCGGCTGTACCTGACTGG	14.05	8.75	4.26	12.99	11.97	17.33	11.6	15.13	3.02	15.93	4	6.37	16.35	40.08	15.04	19.69	13.91	8.77	19.19	5.24	14.13	0.95	11.74	10.4	2.88	8.8	5.1	6.21	13.95	12.44	11.24	26.53	7.32	10.4	5.58	9.12	11.65	16.09	7.04	10.32	13.38	93.31	73.22	40.71	34.81	47.56	23.87	16.12
CCGG.54535	AGTGTGCACATTGGCCGGAAGACAGAAAGTGA	247.79	223.8	139.92	286.91	148.59	194.8	177.17	135.45	186.39	166.21	357.33	156.1	175.3	299.23	581.28	267.64	221.7	471.84	244.89	606.97	220.49	348.34	126.11	151.76	337.83	149.19	134.49	122.27	158.85	187.54	194.31	154.69	129.99	287.14	326.86	143.56	179.52	251.85	460.61	182.17	382.86	11.75	64.01	148.02	278.92	274.27	151.38	165.32
CCGG.55289	AGTTGCTGCGGACGCCGGCTGTTAGTCCAGCC	187.45	353.8	153.22	190.34	247.19	527.4	135.51	307.64	119.08	107.42	470.45	237.34	99.75	188.11	645.92	253.25	394.46	471.84	249.08	557.65	178.1	338.99	161.15	242.9	378.69	80.11	333.75	85.85	300.67	171.19	209.69	213.18	148.03	282.8	291.61	146.65	222.92	258.74	556.17	280.68	250.12	519.7	727.07	363.27	576.69	273.06	171.92	229.53
CCGG.58254	ATCACGTGCAGCTGCCGGTACGAGATGATGTC	43.58	216.47	99.31	123.43	31.69	359.53	26.56	145.74	69.73	103.46	47.91	242.53	102.72	57.61	83.74	231.01	123.67	36.37	72.81	97.78	66.59	152.42	81.46	52.55	98.99	89.7	168.19	120.72	93.79	130.8	147.55	37.69	51.39	137.05	68.23	36.76	108.93	59.13	47.94	40.56	36.17	128.97	146.15	115.2	60.51	23.69	116.04	186.85
CCGG.61086	ATCTGGTATCTCGGCCGGTTCAATTGTTCCTC	101.2	133.26	116.87	202.68	67.78	0.57	82.11	39.52	65.8	56.4	15.24	63.3	127.73	6.34	181.7	0.64	151.82	102.57	99.28	0.99	207.72	230.25	61.9	0.55	73.95	0.26	260.79	42.64	55.66	79.52	54.25	89.35	103.96	96.03	1.05	0.27	125.14	212.32	192.26	0.54	51.9	53.83	76	110.94	137.78	0.52	42.15	74.15
CCGG.73885	CAACAAGTTCAACACCGGGCTATGAGACCTCC	287.24	167.44	176.27	261.36	142.08	163.58	162.88	122.23	156.96	123.22	33.58	184.44	135.03	244.61	322.75	241.18	153.66	316.67	225.26	443.43	246.43	413.96	155.1	136.16	241.71	119.77	343.96	82.32	113.74	170.07	171.82	220.3	96.25	282.42	219.71	173.48	190.33	300.26	363.91	166.6	257.17	124.19	171.28	145.34	317.88	292.08	158.45	290.14
CCGG.78856	CACACGAGTACCTGCCGGCTGGCATTTTGGGG	17.15	197.55	64.73	87.48	141.37	120.18	23.73	115.91	25.05	42.75	17.3	186.65	14.19	112.98	213.41	285.22	122.83	84.3	227.9	141.43	100.08	149.94	135.71	70.34	78.41	34.54	40.97	161.81	82.59	13.42	152.29	50.68	76.37	329.87	82.89	60.51	185.6	111.52	97.36	61.93	173.98	40.85	188.67	77.48	114.79	18.16	140.05	186.34
CCGG.81345	CACCGCTGACGTGTCCGGCTGCATCATGTACG	128.15	0.41	0.35	0	15.14	1.29	0	105.63	0	110.77	24.54	0.39	0.41	9.14	0.61	111.8	0.17	156.1	102.81	60.09	0.19	0.38	132.16	0	52.52	0.39	22.72	0.28	0.81	0.28	1.18	0	0.92	0.19	41.71	48.43	0.17	0	58.41	32.23	105.26	0.27	0.73	94.21	138.58	0.35	0.4	0.26
CCGG.83344	CACGGTTACAAGGTCCGGAGAACTTTGACTTC	0.13	0	82.46	1.08	0.53	0	74.83	95.2	79.23	0	2.2	0.39	0.27	105.15	0.81	123.02	0.84	473.52	221.73	2.41	0.39	418.16	77.19	95.52	182.87	65.8	83.17	88.1	86.81	71.41	2.17	218.21	146.85	143.67	141.01	93.25	0.68	0.31	240.86	102.13	102.9	98.64	264.82	0.32	189.51	333.23	57.75	0
CCGG.83571	CACGTGGCGTAGCGCCGGACAAAGTCGGGAGG	329.14	189.01	199.15	3.46	113.03	149.54	197.13	38.34	198.46	36.88	18.85	159.09	170.71	24.61	371.33	339.64	102.39	109.85	338.66	161.98	132.41	363.79	203.84	35.44	80.28	177.95	157.68	0.28	83.4	236.87	271.24	344.28	90.49	458.79	92.67	98.21	153.51	393.4	126.16	69.36	197.31	315.45	1.02	51.13	134.59	220.83	240.34	5.67
CCGG.84135	CACTCGCCTGTTGTCCGGACCTCAATCTCGTA	168.63	291.96	212.45	4.11	136.09	2.44	222.88	269.14	221.71	92.81	316.13	290.63	218.42	288.6	492.47	414.81	292.08	500.18	386.75	283.29	152.16	232.92	249.02	277.11	200.13	98.89	0.77	185.95	247.77	229.46	249.34	313.28	107.23	396.6	1.92	119.01	306.35	232.85	528.02	138.53	149.2	9.84	405.26	362.17	511.54	412.96	0.53	384.15
CCGG.84240	CACTCTCCTTCTTGCCGGTGATGATGATGACA	1.16	428.27	198.8	0.43	207.57	533.85	96.94	352.59	190.46	148.49	168.53	107.23	93.94	119.69	698.56	274.84	191.7	603.69	303.14	3.97	125.83	408.81	94.8	1.09	242.29	0.79	103.11	0.56	123.48	111.24	193.52	0.28	95.2	133.84	3.49	111.23	223.43	200.84	332.65	177.64	180.49	68.72	224.63	0.32	204.04	0.86	0.27	144.81
CCGG.84723	CACTGTCCCCACTACCGGAAGCTGCACCAGCG	41.64	25.23	26.07	45.91	63.73	67.61	49.75	52.3	42.26	69.7	194.22	143.88	63.66	98.25	115.85	188.03	44.91	324.13	163.48	334.73	56.91	24.04	65.99	26.96	97.98	50.56	37.56	60.57	47.87	61.77	79.3	94.8	38.97	146.31	138.74	30.05	88.66	41.82	264.58	225.63	124.97	80.47	138.84	74.96	82.54	119.49	133.64	124.05
CCGG.84852	CACTTCATGCTGCACCGGCAAAGAGGACCATC	159.35	44.76	55.15	107.84	80.99	121.32	44.76	30.26	90.55	92.45	272.48	73.7	36.36	60.41	1.63	111.59	56.97	1.31	182.01	307.38	54.98	117.7	68.48	73.76	1.44	37.69	0	0.14	103.52	90.14	49.91	5.31	73.62	227.6	314.12	61.05	156.72	84.26	389.92	221.1	283.94	47.54	64.74	25.41	75.68	160.48	0.27	120.31
CCGG.84857	CACTTCCACTGATCCCGGGTCCACACCTTGGG	38.68	116.38	52.85	146.81	112.85	128.77	27.64	117.53	34.26	157.47	193.71	241.49	26.49	110.56	286.78	360.81	86.13	151.81	221.73	228.45	145.58	102.82	92.49	73.35	88.34	43.08	44.37	201.2	92.33	18.45	209.3	54.03	47.99	380.34	130.71	62.66	305.84	86.86	142.52	102.13	254.28	33.61	186.92	97.21	157.42	32.51	190.99	195.62
CCGG.85341	CACTTTTGGTCTTTCCGGTCTCCCTCCTCCTC	156.77	95.01	118.99	187.52	166.9	96.97	125.13	78.16	128.74	44.31	22.6	116.72	123.4	178.98	201.01	170.88	117.13	268.93	150.69	236.67	152.93	214.61	98.36	112.48	147.91	47.54	186.43	64.1	127.21	70.15	100.8	165.02	92.85	143.29	129.31	102.77	105.89	155.95	146.12	126.94	141.24	10.66	58.9	94.53	217.14	86.64	94.96	229.28
CCGG.96457	CATTATGCCCACGCCCGGCACACTCAGAATCG	73.23	0.41	97.36	0.43	39.61	41.4	68.9	29.53	54.33	0.36	11.49	0.65	54.06	199.3	0	229.53	0.17	39.16	124.43	20.41	0	198.78	52.47	22.17	27.05	1.18	275.47	124.67	30.02	0.28	1.58	106.8	1.18	136.48	19.02	0.54	75.32	0.15	39.76	21.01	54.62	3.28	13.45	20.36	54.28	109.29	133.78	164.67
CCGG.103284	CCATTTTGTCGGAGCCGGACAGTTCAACACAC	244.05	209.35	159.96	248.8	134.51	434.44	187.28	338.63	251.13	86.82	373.08	1.43	150.43	11.19	918.47	339.21	2.51	513.99	208.27	530.3	111.12	366.08	247.59	280.8	367.46	335.54	192.62	83.16	189.36	121.3	136.31	408.36	29.95	353.68	266.13	276.39	354.14	386.35	420.68	196.84	361.7	55.47	2.19	228.66	298.72	230.51	0.93	0.9
CCGG.105216	CCCCCCTCTTTTCTCCGGATGAACTCGAAAGA	104.17	351.16	72.18	179.94	201.23	289.91	129.17	139.57	146.7	26.7	11.49	142.58	47.58	172.27	357.51	231.01	290.9	212.42	246	207.9	187.78	417.77	129.67	133.97	92.51	114.26	72.81	179.03	147.17	114.45	88.57	241.53	128.29	221.74	143.8	72.32	194.38	292.44	329.71	159.9	230.77	54.24	318.89	161.91	215.54	203.54	129.51	282.28
CCGG.106029	CCCCTGCCACATTCCCGGATGGTCCCTCGAAG	223.42	248.42	121.48	245.77	153.7	227.32	183.1	167.92	163.75	80.83	3.62	139.07	141.11	210.86	168.9	202.85	204.94	176.61	214.45	90.98	224.95	219.57	128.95	107.83	104.46	135.4	153.97	119.73	119.75	164.2	125.07	281.45	105.01	156.9	54.97	125.58	133.59	192.41	164.94	73.52	133.29	19.81	69.86	101.15	201.97	238.47	107.9	176.02
CCGG.107630	CCCTCGACCATCAGCCGGAAAAACGAGAAGCC	92.31	27.26	37.6	76.22	33.1	39.53	62.97	32.91	59.46	37.48	227.67	52.12	42.85	45.12	76.22	50.39	6.54	100.15	65.75	249.42	57.3	58.18	63.85	21.76	124.6	44.65	60.44	53.09	33.59	39.97	59.18	86.28	30.34	95.84	148.16	41.73	68.57	48.87	83.12	70.98	45.57	1.78	6.58	24.78	27.3	35.28	75.36	41.01
CCGG.108705	CCCTTTTGTCCTTGCCGGACAGAACCTGCACC	0.52	85.25	2.13	241.44	179.76	85.94	151.96	168.66	168.58	84.3	67.15	206.14	58.52	133.12	0.81	322.49	175.95	96.23	148.26	153.2	264.05	371.23	92.67	117	0.29	172.57	1.7	85.42	67.01	151.48	181.29	264	131.16	156.33	134.2	142.75	1.35	205.89	89.83	108.29	127.86	58.61	1.61	80.96	97.55	120.7	179.26	296.33
CCGG.108976	CCGACAATTTCTTGCCGGGACCTAATTTGCCC	33.13	31.54	44.87	47.85	42.61	0	0	0.29	0.3	37.24	70.51	67.33	55.69	0	120.12	230.59	0.17	67.14	1.32	1.13	0	0	0.89	0.41	67.19	66.98	0.31	0	0	30.88	0.2	57.24	0	0.19	35.78	39.18	1.69	61.89	78.54	40.56	79.76	0	0.44	33.3	41.03	55.34	0.53	82.92
CCGG.114658	CCTCGGTGCTCTCCCCGGTAATACTCGAGCTC	30.17	51.47	62.96	54.35	52.99	52.71	27.91	25.12	46.03	64.31	4.13	56.8	25.41	42.69	27.23	66.91	16.42	23.69	74.13	20.83	81.11	130.1	106.01	22.85	22.44	32.96	157.52	57.32	37.16	29.63	83.84	65.9	40.28	96.22	21.81	58.5	74.98	82.42	14.4	14.12	19.17	30.47	22.94	13.1	26.98	13.32	47.48	107.55
CCGG.117469	CCTTTGGCAGTTAGCCGGATTCTTGAATGGGA	123.51	167.65	85.12	149.63	127.99	0.14	168.81	0.29	91.46	0.48	60.82	95.66	0.41	14.91	446.13	346.41	132.88	854.71	149.36	577.78	285.73	4.58	75.95	0.14	326.03	161.01	96.15	208.12	3.41	0.14	0.99	333.53	62.77	0.95	281.84	148.52	2.03	0.61	530.8	7.06	0.54	48.64	119.99	66.12	131.08	0.35	0.53	0
CCGG.121848	CGCAAGTACTTGCCCCGGAAGGCTGTCATCAC	126.73	152.79	0	0.87	63.73	0.72	0.27	188.34	1.06	101.43	1.94	61.74	164.09	8.76	495.31	70.09	116.63	2.05	110.31	473.76	211.78	63.72	81.46	156.82	183.88	0.53	81.93	0.28	160.31	1.12	115.79	221.84	0.92	65.97	147.99	113.64	1.01	194.71	275.71	1.63	1.81	29.24	136.79	74.33	178.18	79.55	122.04	125.6
CCGG.122708	CGCATCACTTACGACCGGTCCTGTAAGCGAAG	122.86	143.43	0.89	108.27	120.42	154.41	0.4	119.59	49.35	0.24	0.77	79.94	0.41	88.93	110.16	102.27	87.98	90.82	133.92	1.13	1.16	0.76	178.94	46.53	141	0	37.41	0.14	128.84	82.87	102.38	0.28	0.39	129.68	76.09	127.19	0.17	208.8	84.59	0.91	253.55	87.57	0	0.32	200.37	0.52	67.49	0
CCGG.127514	CGCTTGACGAACTGCCGGAGAAAGCCACAACA	92.44	290.33	50.19	1.3	277.47	713.04	135.78	506.12	63.54	132.68	0	48.87	71.91	181.22	1.42	61.62	298.28	1.68	108.33	110.11	97.57	0.95	2.67	303.93	111.94	55.95	0.77	0	331.17	165.88	0.99	86.98	69.96	123.44	0.52	88.82	0.17	163.76	375.36	171.49	52.63	28.69	216.73	288	613.73	232.42	110.97	90.27
CCGG.138919	CTCCTCCTCCTCTCCCGGAAGCCCCGAAAAGC	152.9	156.66	62.96	88.56	167.78	96.54	0.4	141.04	54.18	119.39	133.92	45.88	66.5	115.03	384.14	73.69	50.94	0.75	106.34	168.78	115.38	126.1	28.28	41.33	136.97	121.48	215.96	79.77	47.22	105.23	46.36	35.88	85.92	163.52	104.53	51.52	54.55	0.61	178.35	22.82	3.07	0.14	95.14	62.33	94.2	84.56	46.82	131.79
CCGG.141490	CTCTTCGTAAAGTGCCGGAAGGAAGGTGGCAC	159.09	63.88	109.77	0	52.99	131.49	45.03	0.15	0.3	0.84	178.47	111.39	103.13	6.71	1.02	109.05	130.71	131.29	148.92	253.81	70.66	102.63	0.53	73.07	189.34	43.6	0	42.36	56.3	139.61	1.18	67.29	109.45	235.92	124.95	68.29	84.27	82.88	124.68	1.63	2.89	61.89	0	0.95	0	72.11	128.44	0.13
CCGG.145869	CTGGCCTCGGAGCTCCGGCAGATCAGACAGTC	89.47	92.37	0.18	101.34	0.35	0.14	61.35	54.06	0.3	85.02	223.41	0.26	55.01	164.06	1.02	103.33	0	0	95.75	382.35	0.77	112.17	1.25	0.41	0.43	0	210.39	0.14	0.65	70.01	74.57	181.91	0.65	1.51	0.17	0.4	0.17	0	0.49	0	81.02	156.84	0	0.47	188.24	0	0.13	0
CCGG.147139	CTGTGTGAAAGTGACCGGCAGTCCAGGGAGCA	0.26	0	83.17	0.43	0.7	0.14	94.11	1.18	93.72	0.12	30.48	125.3	86.77	100.86	72.36	0.85	110.6	0.75	120.24	0.43	224.95	142.31	210.24	150.53	59.71	0.79	135.88	172.68	0.16	0.14	1.78	0.14	69.7	0.38	71.2	90.83	228.83	0.46	74.94	0.54	123.7	0.82	337.3	84.43	0.64	0.86	201.53	0
CCGG.159217	GATGAGAGGGAGATCCGGAATATTCGAAATGC	23.08	49.85	23.59	79.47	19.01	38.24	29.53	26.44	54.18	25.87	23.89	44.97	25.68	42.13	36.38	70.72	31.34	32.45	45.89	75.39	85.76	80.5	27.75	16.28	45.18	15.1	35.25	56.05	55.01	47.79	21.7	3.35	39.49	22.68	38.57	52.06	71.1	32.48	50.23	25.17	10.67	4.65	14.47	34.56	0.16	23	47.22	9.54
CCGG.171074	GCTACAATCATATCCCGGATTGCTTCCTCAGG	0	0.2	0	104.8	0.35	0	0	0	70.03	0	0	86.17	50.01	0	89.83	0	0	0	0.66	0.43	0.19	130.1	152.08	0	30.07	0	52.87	71.44	1.46	0	153.67	0	64.86	0.19	21.99	0	192.36	0	0.16	0	55.16	0	0.15	0	0	0	0	140.3
CCGG.200112	TGTCAATCGGGACACCGGTGATGAAGAGTGCC	0.13	384.73	0.89	111.08	93.49	206.26	80.63	173.65	0.45	75.44	244.72	97.61	82.31	120.25	533.93	159.65	159.03	279.93	157.3	628.37	95.05	159.86	75.77	42.97	218.26	74.07	0	69.33	108.07	0.14	100.61	138.49	77.42	0.76	393.53	171.06	107.07	175.1	3.11	0.91	265.85	539.65	703.54	132.87	83.02	163.42	96.16	150.36
CCGG.205910	AAAGTCAAAGTTCTCCGGACCTTGTAACCATC	255.65	121.66	71.47	248.8	87.15	205.83	82.25	0	71.24	133.4	247.95	145.31	126.51	6.9	0.81	130.65	216.17	0.93	0.88	401.62	240.82	2.29	64.03	0.41	186.32	0.39	0.15	0.14	1.3	1.26	66.87	0.28	1.05	0.76	2.44	65.74	1.18	249.09	2.29	105.03	0.9	0.14	2.19	159.39	0	0.52	0.53	120.57
CCGG.209529	ACCCTAAACTTCGTCCGGCGCCATTTCCTCAC	81.74	144.66	93.99	129.92	209.33	259.69	62.83	101.96	179.45	83.71	27.12	0.91	169.22	244.23	354.05	311.69	296.6	400.04	147.38	0.99	118.28	199.54	86.09	0.82	0.29	65.53	1.39	168.02	109.85	71.83	85.61	144.64	197.46	139.32	137.34	210.64	193.03	1.53	444.9	80.76	1.99	207.39	1.02	1.1	195.9	79.72	0.8	281.24
CCGG.211565	ACTGCTCTCTGGTTCCGGAGTGCAGCAAGGGA	0.13	67.95	152.69	82.07	0.18	133.93	166.11	102.4	162.39	0.24	0.52	220.83	0.41	80.17	253.85	1.06	0.67	3.17	0.22	408.85	0.97	0.76	93.03	127.26	546.59	72.36	75.9	67.63	2.92	102.99	99.42	124.95	69.57	133.65	188.3	73.26	1.69	126.08	1.96	200.46	236.37	0.27	0.73	141.55	0.48	226.88	203.27	109.09
CCGG.214046	AGGGCGATTCTGCTCCGGTTGAACCAGGAGAG	0	86.06	48.77	58.68	1.06	0.43	116.09	148.38	1.51	0.36	48.69	0.78	48.93	86.69	181.5	131.28	129.03	0.93	0.66	161.56	97.18	131.44	141.58	59.39	0.29	57.13	77.14	0.42	1.3	97.26	79.3	56.82	51.65	2.65	214.3	0.27	105.72	0.31	319.73	89.46	1.63	99.6	119.99	0.16	0.96	73.49	77.76	207.35
CCGG.244453	TGCACCTGCTGCTCCCGGACAGACCTCTGAGC	0.26	189.01	62.42	175.61	0.18	0.57	0.54	102.1	104.89	0	1.29	2.6	92.72	0.37	238.2	2.54	0.17	3.54	3.53	2.55	185.45	125.33	125.4	0.55	128.77	0.13	592.07	66.22	1.62	125.21	139.47	199.78	73.36	1.13	70.5	4.7	169.56	7.05	5.24	2.72	115.56	0	0	0	0.32	0	1.73	3.35
CCGG.269477	CCTCAACATTGCGCCCGGACAAGATCCGCACT	236.44	1.22	219.01	1.95	119.54	289.48	135.1	436.77	1.96	185.14	1.81	132.32	108.94	188.86	1.83	393.84	2.18	668.22	0.88	486.51	403.82	247.8	113.84	110.02	240.13	0.66	154.9	0.99	124.45	2.1	1.18	471.88	0.52	235.16	225.47	118.34	159.26	229.48	628.82	161.89	1.99	2.6	0.73	0.79	520.33	258.36	135.38	0.39
CCGG.464912	ACCTCCACGTACGACCGGGTGGCCGTCTTCAC	0.13	0.2	86.36	166.52	0.18	0.43	64.85	33.64	68.37	0.24	0.77	0.13	75.96	0.37	78.25	0.85	0	1.12	0.66	0.99	65.43	138.5	180.89	0.27	88.77	0.26	407.03	50.55	0.81	0.28	148.34	130.81	0.78	0.57	87.26	67.35	135.27	0.15	61.2	0.91	124.97	1.37	88.13	0.16	0.16	0.17	0.4	73.63
CCWGG.31	AAAAGTGGACCTCCCTGGTGAGACACCTGGT	102.45	0	567.83	41.45	0	0	237.98	0	410.06	431.7	114.57	94.19	867.02	289.37	108.91	58.49	0	75.1	7.35	109.56	87.57	125.18	42.4	0	298.9	464.37	128.2	93.96	0	306.95	72.69	16.72	480.08	50	199.74	382.2	129.17	65.02	98.46	300.87	177.92	0	0	0	0	32.2	88.67	71.23
CCWGG.443	AACACGTTTACCACCTGGCCTGCTTTGCGTG	388.47	353.76	144.08	953.27	606.19	637.3	317.3	346.14	343.92	465.34	67.7	596.52	414.18	534.21	261.39	467.92	834.62	90.91	463.12	125.21	620.94	201.68	1681.79	437.93	89.04	66.34	76.31	1033.53	601.93	286.75	581.52	498.39	226.24	624.99	131.08	155.47	913.41	75.86	13.58	56.92	58.02	0	0	38.08	235.84	3.58	326.97	25.72
CCWGG.1956	AAGCCAGCAAACGCCAGGGGGCTTCTACACG	2868.67	892.45	3152.7	2456.64	1662.33	1659.94	1556.78	589.37	1329.4	2007.14	515.58	2710.48	1921.8	1571.48	1976.78	2524.83	1199.33	624.5	2594.96	857.66	2256.86	2736.62	3151.59	688.17	578.73	590.41	3766.57	1477.69	1458.2	2144.59	3052.97	2187.55	1909.27	4074.95	449.42	829.19	4871.52	957.24	315.74	48.79	290.09	3.11	6.14	78.88	876.49	196.8	886.7	89.03
CCWGG.2494	AAGGCCGCAACCCCCTGGTATTTTTCAGAGG	8.54	506.52	0	429.54	393.71	244.54	0	346.14	92.6	297.15	171.86	0	160.15	26.71	0	0	14.03	0	0	272.32	234.84	0	2388.42	661.36	426.1	0	0	0	0	0	225.34	0	1059.48	4.17	0	226.73	9.23	3.61	217.28	48.79	0	0	9.22	0	0	0	155.17	0
CCWGG.2813	AAGTGAAAAATGGCCAGGCCTGTGTTGAAGT	2693.65	996.97	754.28	1620.18	668.68	1237.54	1829.46	458.4	1402.15	835.38	1166.57	298.26	1198.37	1295.47	860.42	297.33	1185.3	833.99	385.94	525.86	1675.73	775.43	367.45	1027.79	1297.37	1041.51	271.66	717.49	907.13	1599.35	530.64	1398.16	833.24	449.99	1067.37	537.68	636.62	614.08	784.25	219.56	305.57	3.11	15.36	130.56	479.1	332.77	160.71	75.18
CCWGG.3484	AATGTTTACAACACCAGGTGGAAATCCAGCC	729.97	361.8	508.5	636.77	224.98	1793.32	242.94	1319.06	33.07	627.93	2020.66	371.51	883.59	13.36	356.69	0	869.69	924.9	499.88	1953.21	378.13	288.61	614.77	768.61	1621.71	291.89	448.69	683.32	8.48	242.33	639.67	367.94	419.38	441.66	1323.29	187.86	1310.14	169.77	726.53	284.61	290.09	1.04	9.22	138.71	148.56	39.36	415.64	35.61
CCWGG.3539	AATTTCAAAATACCCAGGACCAAAAGATAGC	7406.46	2363.78	7322.41	10086.55	6193.13	4090.56	3996.05	2245.21	2883.67	6761.49	5634.95	5452.36	8068.26	3899.76	3697.61	9431.57	5274.23	3146.23	6597.66	4410.37	9883.22	17671.54	15871	3619.59	3307.03	2175.89	15008.29	9088.19	5832.78	4794.02	7923.18	5264.85	4436.57	11849.85	3676.49	3187.19	13239.84	1473.79	1123.75	260.21	1117.83	3.11	33.8	217.59	3496.67	363.19	2194.59	243.36
CCWGG.3776	ACACCCTGCAGACCCTGGAGGTGTCGATCGA	1361.76	2532.62	330.53	1175.57	806.17	2719.63	1214.68	879.38	1250.03	1838.95	98.95	345.35	1214.93	1299.92	108.91	146.23	3808.39	51.38	470.47	37.56	1918.53	333.82	1045.82	1108.22	95.39	829.23	1095.79	538.12	1314.07	1054.12	116.3	702.43	684.25	225	106.11	855.1	396.73	653.81	6.79	73.19	65.75	0	21.51	57.12	510.67	266.57	149.63	57.38
CCWGG.4689	ACCACAAATGACCCCAGGGCCAATTTCAGTG	81.11	0	135.6	218.54	0	0	0	65.49	152.12	0	0	0	154.63	0	0	1155.18	0	0	0	0	175.14	0	0	0	0	0	0	0	0	189.82	0	180.62	182.1	0	0	0	959.54	61.41	0	0	73.49	0	0	0	0	0	0	1.98
CCWGG.5311	ACCAGGGACACGGCCTGGAAATCTGTTTCGC	1297.73	1551.73	406.8	1266	2031.05	3653.34	24.79	3143.3	145.51	3431.2	208.32	120.35	728.96	1344.44	528.23	170.6	2980.78	1430.82	1172.51	1862.44	1958.33	528.55	56.53	2895.68	298.9	172.48	839.39	17.08	152.6	626.01	1737.28	1565.41	739.43	41.67	1654.11	1055.92	4650.09	10.84	838.57	3114.43	932.17	453.13	811.12	35.36	11.14	329.19	1285.72	700.4
CCWGG.6195	ACCCGTGACCAAACCTGGAATGCCAGTTCCT	328.7	812.05	347.48	346.64	831.17	748.45	153.69	1206.8	330.7	1014.78	338.51	1193.03	149.11	1121.85	506.45	1701.09	1451.82	245.06	400.64	982.87	294.55	292.09	1003.42	1599.77	438.82	371.49	119.04	1622.89	932.57	266.56	1228.46	321.11	303.5	1212.48	892.6	732.02	1070.26	216.73	33.95	666.8	328.77	26.96	414.78	282.87	341.68	28.63	953.2	993.23
CCWGG.6243	ACCCTCTTCCTGTCCTGGCTCTACAACCGTC	81.11	0	110.18	15.07	0	0	114.03	0	304.24	106.52	72.91	0	325.82	57.87	8.17	0	0	0	0	3.13	19.9	3.48	0	0	44.52	331.69	6.1	0	0	201.94	0	56.86	71.74	0	12.48	25.91	0	0	0	0	0	1.04	0	0	0	28.63	0	3.96
CCWGG.6286	ACCCTGGTCGTACCCTGGTGTTTCTCAACAG	145.14	530.64	339	384.32	974.9	311.24	54.54	28.07	138.89	891.44	177.07	1140.7	149.11	467.44	509.17	999.21	561.09	304.35	555.01	497.69	457.74	312.96	692.5	187.68	470.62	159.21	106.83	871.24	305.2	40.39	603.32	190.66	193.13	741.66	330.82	207.3	1393.18	137.26	285.18	154.5	189.53	2.07	18.43	65.28	170.84	8.95	426.73	184
CCWGG.7266	ACCTCATTCAAGACCTGGTGCTGGCCAAACT	695.82	723.61	1288.2	979.64	1143.64	326.06	788.3	776.47	1408.77	1048.42	1244.69	821.52	933.29	859.19	552.74	1169.81	771.5	802.37	323.45	2084.68	708.5	1324.84	713.7	563.05	1519.96	616.94	775.29	1212.9	186.51	642.16	1184.84	1030.22	1059.48	1066.65	923.8	453.46	950.32	614.08	787.64	374.06	468.02	4.15	6.14	122.4	103.99	118.08	426.73	166.2
CCWGG.7789	ACCTGGAACTCTGCCTGGACCCAAGCCACAG	1212.35	723.61	754.28	614.16	949.91	3290.23	837.88	1319.06	787.06	633.54	333.31	669.77	1408.22	770.16	386.64	336.32	1970.82	750.99	569.71	316.14	1202.07	535.5	862.09	1572.96	820.4	855.76	1092.73	632.07	2170.34	1046.04	414.33	1033.57	949.12	400	636.68	958.75	756.56	769.41	156.17	292.74	85.09	3.11	89.1	299.19	958.2	223.64	399.02	51.44
CCWGG.7797	ACCTGGACCAGTGCCAGGAGGTGTTGCACCA	422.62	152.76	559.35	406.93	456.2	578.01	391.67	196.46	390.22	207.44	119.78	486.63	502.54	293.82	343.08	321.7	652.27	169.96	308.75	266.06	437.84	365.11	374.52	464.74	184.43	278.62	558.58	290.41	406.94	504.85	581.52	588.7	386.27	416.66	399.48	479.37	978	288.98	186.73	56.92	42.55	0	3.07	48.96	295.26	85.88	232.76	29.68
CCWGG.7819	ACCTGGATGTGGACCAGGCCCTTTTCACCCT	1558.13	458.28	1440.75	1669.16	1349.87	1793.32	1135.36	823.25	1190.51	2180.95	1702.98	1522.68	1717.47	1095.14	1925.05	833.49	1900.69	2529.63	1378.34	2410.21	1397.1	1272.68	1907.91	1778.52	2594.74	875.66	744.77	1725.39	1805.79	1118.74	1628.25	1097.12	1065	2129.14	1167.24	680.19	3229.23	455.14	1042.27	195.16	456.42	2.07	0	168.63	820.78	89.45	1003.08	98.93
CCWGG.8572	ACGAGGTTCTCGGCCTGGCAAATGTACATGT	8.54	0	203.4	7.54	0	0	138.82	9.36	429.91	201.84	0	83.72	220.9	17.81	0	9.75	0	0	0	0	3.98	6.95	21.2	0	0	318.42	12.21	59.79	0	205.98	43.61	33.45	469.04	4.17	6.24	213.77	46.13	3.61	0	0	0	0	0	0	0	0	49.88	3.96
CCWGG.8693	ACGATGGAATACTCCAGGCCATTAGGATCCT	2258.22	1374.85	1178.03	1292.37	1349.87	3312.46	758.56	1609.07	2103.23	2012.75	229.15	1721.52	1988.07	1549.22	501	1559.74	2581.01	209.49	610.15	331.8	1627.96	820.64	2515.62	2296.88	737.72	1777.86	784.45	2340.38	2975.74	1227.79	1453.79	1341.3	1219.51	1933.31	630.43	744.97	3081.61	805.53	359.87	398.45	483.49	3.11	101.39	310.07	876.49	341.72	1385.47	227.53
CCWGG.8865	ACGCCAAGATCCTCCAGGGCCTTCTCTACTA	789.74	1302.49	33.9	45.21	393.71	103.75	19.83	102.91	198.42	392.46	10.42	41.86	71.79	316.08	24.51	141.35	287.56	225.3	95.57	53.21	382.11	483.34	183.72	1286.97	31.8	338.32	51.89	25.62	932.57	52.5	298.03	63.55	292.46	8.33	12.48	570.07	313.7	278.14	0	16.26	239.81	1.04	3.07	116.96	356.54	59.04	0	13.85
CCWGG.8882	ACGCCACCAGCTTCCTGGCTTCGGCTGGCAG	917.8	836.17	516.98	470.98	918.66	1600.65	619.74	795.18	866.43	947.51	135.41	1376.17	480.45	649.96	108.91	565.41	652.27	146.24	672.63	40.69	402.02	302.52	734.9	1126.1	120.83	1213.99	277.76	905.4	907.13	613.89	865.01	963.33	391.79	958.32	131.08	537.68	1596.16	729.67	98.46	374.06	286.23	598.3	1563.86	465.1	308.26	440.12	1258.01	464.96
CCWGG.9015	ACGCCGAGCCGTCCCAGGCCATGGGCTTCTG	38.42	40.2	8.48	52.75	37.5	148.21	59.49	18.71	46.3	67.28	15.62	31.4	22.09	31.16	8.17	9.75	7.01	0	11.03	9.39	47.76	27.82	70.66	214.49	57.24	26.54	79.36	93.96	84.78	36.35	72.69	33.45	33.11	29.17	6.24	84.21	73.81	57.8	16.98	0	3.87	3.11	6.14	0	11.14	1.79	5.54	3.96
CCWGG.9570	ACGGCAGATGGCGCCTGGGGGTGGGCGGGGG	34.15	176.88	245.78	143.18	449.96	140.8	84.28	74.84	52.91	50.46	20.83	245.93	44.18	93.49	160.65	258.33	189.37	98.81	283.02	40.69	131.35	139.09	466.38	80.44	57.24	19.9	201.45	222.08	178.04	52.5	348.91	177.28	115.88	566.66	93.63	84.21	627.39	43.35	13.58	16.26	38.68	0	0	13.6	79.85	1.79	171.8	9.89
CCWGG.10208	ACGTCGTAAACCACCTGGCCATTTCTGCCCA	3457.77	4381.84	2144.18	2844.73	3099.69	6602.69	1908.78	4050.74	2301.65	2960.26	239.56	1025.59	3368.68	2381.7	863.14	1184.43	5596.86	766.8	1113.7	385.01	2782.27	2399.32	2119.9	3485.54	763.16	1233.89	3586.48	1580.18	3687.88	2685.78	1163.04	2257.8	1887.2	1149.99	574.26	1774.98	2066.71	1423.22	308.95	146.37	212.74	3.11	27.65	432.46	2038.95	384.65	609.61	195.88
CCWGG.10325	ACGTGGACAGCACCCTGGCCAGGCTCGAGAT	379.93	1632.13	542.4	606.62	1862.31	1511.73	237.98	3554.92	839.97	986.75	46.87	606.98	557.76	342.79	76.24	453.3	2223.31	114.62	382.26	62.6	406	476.39	409.85	1492.52	114.47	358.23	814.97	298.95	534.11	298.87	479.75	672.32	579.4	454.16	93.63	375.73	978	480.43	67.9	24.4	73.49	1.04	27.65	345.43	382.54	67.99	404.56	184
CCWGG.10404	ACGTTCCCGAACACCAGGCCCCGGTCGACCT	51.23	369.84	839.03	380.55	0	770.68	198.32	9.36	218.26	583.08	291.64	481.4	441.79	97.94	310.4	229.09	105.2	86.96	632.2	0	103.49	528.55	671.3	679.23	387.94	39.8	995.06	956.65	796.92	72.7	443.41	93.66	987.74	1591.65	0	1055.92	0	256.47	0	8.13	85.09	1.04	0	10.88	484.67	0	254.93	9.89
CCWGG.11354	ACTGTACCTGCCACCAGGGGCAAATGCATGG	1344.69	5660.21	1322.1	1944.21	2705.98	9144.47	1427.87	10019.27	2268.58	2607.04	640.57	1213.96	1844.49	1794.07	958.44	487.42	7434.42	2094.85	786.57	1114.33	1858.82	980.59	1547.53	8338.47	2499.35	2434.61	2051.16	2425.8	6349.93	989.5	1373.84	1826.31	1776.84	733.32	1317.05	2578.25	1162.52	1509.91	1256.15	1829.63	630.47	175.24	2335.04	1495.94	1442.86	320.25	892.24	1100.07
CCWGG.11684	ACTTGGCTGCCATCCAGGCCAAGCTCAACTC	640.33	152.76	762.75	565.18	306.22	311.24	178.48	205.81	562.18	128.95	1838.39	538.96	292.69	249.3	476.5	370.44	280.54	411.07	679.98	1017.3	525.41	253.84	466.38	330.68	1125.66	404.66	775.29	290.41	356.07	335.22	755.97	401.39	904.97	1058.32	761.51	641.32	1420.86	328.71	339.5	284.61	205	2.07	27.65	62.56	139.27	57.25	482.14	55.4
CCWGG.11893	AGAAGCCGCCTGTCCAGGTGCAGAGGGACAG	883.65	554.76	1474.65	892.98	756.17	889.25	937.04	2890.71	1845.29	2169.73	2223.77	711.63	1286.72	1896.46	1018.34	721.38	1164.26	1189.72	341.83	3618.45	1014.99	1004.93	409.85	1152.91	3631.37	2706.59	866.86	452.7	559.54	1021.81	566.98	1899.89	1589.22	362.5	2958.67	1308.56	387.51	885	1931.76	2813.56	1609.06	279.97	989.32	573.9	321.26	406.12	570.81	1028.84
CCWGG.11986	AGACCATTGACGCCCTGGCTGATGCCATTGT	328.7	313.56	474.6	184.62	324.97	563.19	74.37	336.78	178.58	269.11	244.77	266.86	298.21	173.62	400.26	209.59	420.82	169.96	143.35	413.18	270.66	163.43	197.86	366.43	521.49	404.66	454.8	111.04	330.64	512.92	290.76	270.94	182.1	208.33	674.13	220.25	618.17	238.41	193.52	130.11	77.36	1.04	6.14	70.72	213.55	71.56	155.17	11.87
CCWGG.12440	AGATCTTCGAGGACCTGGTTGCAGACTGTGA	115.26	393.96	127.13	177.09	1768.57	170.44	44.62	1927.14	575.41	1721.21	151.03	298.26	182.24	739	239.61	755.5	392.76	106.72	330.8	1129.98	270.66	236.46	127.19	1242.28	814.04	1598.75	412.06	452.7	203.47	133.28	835.93	786.05	1495.41	179.16	861.39	84.21	83.04	61.41	356.48	642.4	112.17	11.41	193.56	380.79	81.71	5.37	354.68	150.37
CCWGG.12625	AGCAAGGTCTGACCCTGGCTGCTGAAGGTGT	8.54	8.04	42.38	79.12	50	81.51	74.37	0	79.37	44.85	526	151.75	66.27	44.52	193.32	63.36	42.08	106.72	99.24	400.66	55.72	27.82	70.66	35.75	426.1	92.87	15.26	42.71	33.91	76.74	87.23	46.83	82.77	66.67	667.89	6.48	415.19	10.84	78.09	48.79	50.28	0	0	5.44	26	1.79	99.75	15.83
CCWGG.13335	AGCAGTACGGCGGCCAGGTGGCTGCCCTGCA	157.95	32.16	59.33	113.04	937.41	303.83	153.69	1103.9	720.92	1070.85	557.25	324.42	325.82	1580.38	269.56	526.41	904.76	209.49	176.43	698.02	111.45	59.11	113.06	831.17	451.54	1187.45	235.03	187.91	373.03	76.74	7.27	428.15	546.29	129.17	305.85	103.65	202.98	72.24	427.77	691.19	193.4	26.96	159.77	334.55	63.14	109.13	182.88	340.31
CCWGG.13649	AGCCAGCTGATCACCAGGGCCGAGCCCGAGC	1302	0	135.6	606.62	12.5	0	1437.79	0	1646.87	1956.68	36.46	5.23	1678.82	1736.2	8.17	4.87	0	19.76	11.03	12.52	887.62	93.89	21.2	0	12.72	1744.69	73.26	17.08	0	1324.72	7.27	1903.24	71.74	0	24.97	58.3	9.23	36.12	27.16	24.4	11.6	82.95	0	0	0	259.42	5.54	11.87
CCWGG.15184	AGCTCGATGATGGCCTGGTGTTGATAGCTGA	1669.12	1945.7	627.15	1446.86	1668.58	3682.98	1155.19	2048.76	1316.17	2242.62	4207.98	1810.48	1954.94	1384.51	1462.16	1676.72	1367.65	3648.21	1183.54	4591.92	1576.22	490.3	2098.7	2350.5	5393	1293.59	289.97	896.86	2611.19	823.91	1628.25	1394.82	458	1662.48	1416.92	868.06	2463.44	361.22	2671.87	1780.84	823.87	2.07	52.23	348.15	477.24	322.04	881.16	195.88
CCWGG.15864	AGGACCTCGACGGCCTGGTGATTGTTGTAGC	815.35	554.76	1110.23	904.29	624.94	1178.26	446.21	290.01	489.43	487.77	765.56	873.84	519.11	471.89	944.82	726.26	673.31	592.88	665.28	1258.32	712.48	1036.23	932.76	455.8	769.52	358.23	1248.4	358.74	474.76	969.31	661.48	689.05	855.31	929.16	1123.55	673.71	1559.26	552.67	420.98	154.5	282.36	3.11	6.14	35.36	345.4	141.34	376.85	39.57
CCWGG.16263	AGGCCACGAACTGCCTGGCCCTGATCATCTC	145.14	168.84	940.73	226.07	243.73	66.69	59.49	112.26	79.37	235.47	1234.27	460.47	220.9	84.58	811.41	433.8	154.3	656.12	437.39	1327.18	210.96	552.89	494.64	232.37	1004.83	46.44	442.59	409.99	203.47	161.55	479.75	147.17	430.41	770.82	1148.51	440.51	950.32	379.28	437.96	97.58	189.53	1.04	0	2.72	53.85	12.52	260.47	23.74
CCWGG.16272	AGGCCAGACAGTACCAGGTGGTGGCAGTCTG	170.75	96.48	313.58	94.2	356.21	140.8	188.4	74.84	165.35	274.72	385.38	245.93	612.99	186.97	163.37	180.35	126.24	146.24	209.51	128.34	79.61	166.91	325.05	241.31	470.62	232.18	122.09	324.58	228.9	169.63	261.68	147.17	220.72	287.5	337.06	161.95	322.92	79.47	315.74	219.56	58.02	1.04	3.07	46.24	59.42	12.52	249.38	41.55
CCWGG.16325	AGGCCCAGTACCCCCTGGCTGAAATGGTCAA	2894.28	1543.69	3118.8	3455.12	2562.24	2349.11	2107.1	1889.72	1719.62	3408.78	5056.87	2663.39	3136.74	2154.66	5573.65	2446.85	2510.87	3798.4	1495.96	5862.76	2909.64	2806.17	4169.14	2243.25	4286.41	1996.78	2509.01	2186.63	2755.31	2661.55	3038.43	1990.21	2897.02	3891.62	4306.93	1405.73	3552.15	747.73	1914.79	536.69	823.87	4.15	21.51	244.79	1030.62	195.01	1130.54	152.35
CCWGG.16378	AGGCCCTTCGGGCCCAGGGGATTGTCCCCCC	162.22	136.68	228.83	139.41	106.24	155.62	49.58	46.78	33.07	140.16	109.37	151.75	99.4	66.78	196.04	229.09	98.19	126.48	136	256.67	171.16	292.09	346.25	62.56	76.32	26.54	253.34	128.12	161.08	72.7	210.8	56.86	160.03	200	318.34	84.21	295.24	65.02	152.78	32.53	46.42	3.11	0	13.6	126.27	10.73	33.25	7.91
CCWGG.16939	AGGCTTTGGAGGGCCTGGACCTAATGGAGGC	1062.94	490.44	737.33	1009.79	899.91	1267.18	1179.98	374.2	668.01	1536.19	1890.47	1554.08	1010.6	787.97	2004.01	838.36	547.06	1158.1	933.6	3499.5	991.11	587.66	1646.46	500.49	2308.56	530.7	1178.2	1195.81	576.5	864.3	1308.42	668.98	612.51	1562.48	2128.5	589.5	2278.91	549.06	1714.48	756.25	615	1.04	6.14	40.8	180.13	137.76	714.9	180.05
CCWGG.17076	AGGGCCAAACCCCCCTGGAGCTGGCTTCTGG	1459.95	2090.42	542.4	1514.68	581.19	963.36	1189.89	1384.55	1302.94	16.82	78.12	319.19	806.27	1259.86	81.69	155.97	2307.48	118.58	448.42	87.64	895.58	302.52	699.57	1099.28	305.26	656.75	982.85	683.32	1678.62	468.5	617.86	1234.26	573.88	375	174.77	719.06	802.69	996.98	152.78	89.45	108.3	4.15	86.03	168.63	427.1	347.08	343.6	292.82
CCWGG.17246	AGGGCTGGTTGCGCCTGGGCCTCAGCAGAAG	234.79	466.32	186.45	244.91	437.46	533.55	386.71	402.27	317.47	465.34	67.7	193.61	397.61	235.94	217.83	463.05	329.64	126.48	194.81	109.56	314.45	274.71	381.58	446.86	254.39	159.21	277.76	409.99	661.27	302.91	472.48	133.8	286.94	395.83	218.47	123.08	479.77	108.37	61.11	8.13	228.21	1.04	6.14	27.2	90.99	42.94	72.04	172.13
CCWGG.17247	AGGGCTGTACGTCCCTGGCGTCTCCACGTTG	981.84	924.61	610.2	1424.25	643.69	755.86	679.23	916.8	892.88	1614.68	1395.72	1056.98	1137.62	979.39	808.68	799.37	1486.88	905.13	691.01	1314.66	999.07	260.8	537.04	974.16	1437.28	411.3	332.7	418.54	1042.78	549.27	1366.57	672.32	645.62	979.15	842.66	647.8	728.88	332.33	488.88	252.08	282.36	0	9.22	116.96	486.53	57.25	437.81	156.3
CCWGG.17282	AGGGGCAGCATGGCCAGGCGCTAATTCACCA	1255.04	466.32	1364.48	1477	1368.61	2023.05	837.88	701.63	694.46	1020.39	109.37	1077.91	1203.89	739	1402.26	838.36	1444.8	1213.43	746.14	838.88	1381.18	1283.12	1808.98	1242.28	1456.36	457.73	3009.59	862.69	1076.69	1462.04	886.81	1110.5	1269.17	316.66	805.21	1062.4	1236.33	549.06	706.16	121.98	177.92	1.04	9.22	133.27	674.08	75.14	354.68	45.51
CCWGG.17307	AGGGGGATCAGGTCCTGGCGGTCCTCGCAGC	503.72	289.44	1033.95	504.89	731.18	829.97	446.21	402.27	297.63	386.85	88.53	811.05	491.5	400.66	541.84	813.99	455.88	612.65	668.96	381.88	597.05	911.05	996.35	518.36	731.36	112.77	173.98	290.41	211.95	537.16	763.24	525.15	557.33	1199.99	730.31	427.55	719.66	455.14	366.66	65.05	112.17	0	0	84.32	261.83	93.03	227.22	47.48
CCWGG.17321	AGGGGGTTGGACGCCAGGCACCTATTGTGCC	811.08	265.32	415.28	1232.09	1081.14	600.24	466.04	570.66	291.01	779.31	380.18	544.19	497.02	685.57	707.94	833.49	547.06	790.51	536.63	1236.41	943.34	890.18	2360.16	893.73	674.12	139.31	384.59	1281.23	423.89	896.61	1308.42	658.94	629.07	708.32	674.13	304.47	1743.78	162.55	370.06	48.79	3.87	2.07	6.14	133.27	687.08	42.94	160.71	21.76
CCWGG.17356	AGGGTCAGGATGGCCAGGACATTCCAGACTC	525.07	265.32	584.78	791.25	387.46	526.14	282.6	112.26	185.19	308.36	494.75	329.65	579.85	267.11	615.36	550.78	266.52	434.78	488.85	647.94	406	587.66	826.76	241.31	292.54	172.48	323.55	358.74	364.55	521	399.79	220.76	270.39	662.49	586.74	272.08	645.85	130.04	200.31	16.26	11.6	3.11	3.07	32.64	235.84	21.47	260.47	9.89
CCWGG.17518	AGGTATAAACCAGCCAGGCGGCTATTGGGAT	525.07	305.52	305.1	791.25	293.72	555.78	292.52	205.81	191.8	437.31	20.83	83.72	392.09	356.14	498.28	463.05	722.4	557.31	220.53	466.39	835.87	462.48	431.05	384.3	559.65	265.35	259.45	674.78	542.58	274.64	341.64	327.8	259.35	300	461.9	226.73	664.3	104.75	404.01	24.4	100.57	1.04	3.07	8.16	207.98	14.31	55.42	7.91
CCWGG.17531	AGGTATTAAGACACCTGGAGTGCCTTGGGGC	516.53	651.25	1050.9	1239.62	1593.59	1608.06	1036.2	972.93	707.69	515.8	317.68	1177.33	789.71	520.86	1729	2593.07	1753.4	1454.54	2951.49	939.04	1261.77	1884.69	1900.85	679.23	591.45	285.25	274.71	1016.44	966.48	601.78	1206.65	1271.06	391.79	1537.48	948.77	427.55	1596.16	263.69	757.09	113.84	460.28	9.33	21.51	119.68	701.93	189.64	670.57	33.64
CCWGG.17660	AGGTCGACGGAGTCCTGGTGGAAGGTCTCGA	418.35	594.97	644.1	508.66	643.69	392.75	456.13	776.47	515.89	1014.78	479.13	654.07	740	605.44	432.93	891.98	638.24	363.63	407.99	1367.87	457.74	410.32	621.84	589.86	922.15	285.25	354.07	247.7	525.63	399.84	915.89	361.25	562.85	820.82	1092.34	362.77	710.43	292.59	193.52	284.61	263.02	0	0	155.03	96.56	30.41	548.65	69.25
CCWGG.17807	AGGTGCAAAATAGCCAGGCGTTCCACACACC	286.01	233.16	305.1	410.7	299.97	274.19	158.65	168.39	879.65	274.72	494.75	366.28	364.48	204.78	454.71	472.8	280.54	699.6	294.05	453.87	286.59	459	812.63	285.99	585.09	92.87	198.4	290.41	423.89	395.8	334.37	230.8	314.53	558.33	480.63	323.9	710.43	148.1	220.68	97.58	88.96	0	3.07	40.8	297.12	17.89	133.01	29.68
CCWGG.17877	AGGTGCTCAACCCCCTGGGCCACGCCATGCC	589.1	128.64	372.9	587.79	612.44	1015.23	312.35	177.75	198.42	420.49	406.22	664.54	502.54	307.17	702.49	1028.46	589.14	865.61	455.77	826.36	660.74	483.34	961.02	384.3	693.2	185.75	1071.37	495.41	381.5	678.51	741.44	615.46	502.15	1016.65	842.66	479.37	1457.77	256.47	526.23	121.98	170.19	0	9.22	57.12	189.41	37.57	121.92	92.99
CCWGG.17927	AGGTGGATGACCCCCTGGCCACCCTTGCCTC	665.94	538.68	923.78	670.68	1056.14	1000.41	679.23	757.76	687.85	897.05	661.4	1224.43	933.29	543.12	860.42	526.41	785.52	1000	793.93	1201.98	477.64	716.32	1067.02	1090.35	1176.54	723.08	1794.77	717.49	483.24	642.16	1046.73	782.7	1125.7	1074.99	873.87	952.27	811.92	458.75	1018.5	471.64	332.64	9.33	107.53	239.35	380.68	180.7	908.87	356.14
CCWGG.18220	AGTCCAAGGACCGCCAGGGTGCCTGCGAACT	1323.34	844.21	1050.9	663.14	1131.14	1741.45	654.44	982.28	998.7	1104.49	1760.27	1182.57	867.02	382.85	402.98	877.36	722.4	640.31	444.75	1330.31	565.21	622.43	2119.9	1117.16	1570.84	444.47	1214.83	1024.98	2153.38	892.57	1766.36	528.49	871.86	1904.14	2140.98	770.89	2952.44	281.75	112.04	325.27	417.74	0	24.58	103.36	287.83	78.72	387.93	124.65
CCWGG.18795	AGTTCCAGGAAGACCAGGACCCATTTTACCT	25.61	184.92	93.23	22.61	337.47	140.8	74.37	177.75	33.07	347.61	41.66	47.09	226.42	44.52	16.34	126.73	231.45	154.15	99.24	197.2	7.96	69.55	127.19	169.81	1062.06	0	0	34.17	25.43	20.19	428.87	23.41	55.18	66.67	87.39	0	175.3	14.45	179.94	195.16	38.68	0	0	125.12	44.57	8.95	60.96	13.85
CCWGG.18988	AGTTTGGTGACGGCCAGGGCGTTGAAGGCCG	29.88	8.04	16.95	403.16	493.7	37.05	19.83	46.78	39.68	56.07	0	5.23	27.61	26.71	19.06	48.74	63.12	19.76	18.38	15.65	71.65	10.43	14.13	80.44	6.36	19.9	82.41	17.08	686.71	32.31	43.61	26.76	60.7	41.67	37.45	544.15	73.81	32.51	0	8.13	11.6	0	0	84.32	18.57	3.58	354.68	1.98
CCWGG.19184	ATAGTGCACTCGCCCAGGTCCTGCACGGACC	68.3	72.36	228.83	26.37	50	81.51	69.41	112.26	92.6	84.1	192.69	334.89	55.22	8.9	168.82	360.69	224.44	450.59	99.24	322.4	19.9	146.05	289.72	116.18	737.72	13.27	311.34	580.82	67.82	24.23	247.15	23.41	121.4	329.16	330.82	181.38	396.73	104.75	275	211.42	92.83	7.26	21.51	13.6	44.57	10.73	243.84	33.64
CCWGG.19757	ATCCCTTTCTCCGCCTGGCTGCCAGCAGCGT	8.54	24.12	0	0	25	7.41	19.83	112.26	19.84	11.21	52.08	0	0	0	0	4.87	0	3.95	0	9.39	3.98	0	0	0	12.72	0	0	0	8.48	0	0	0	0	0	0	19.43	0	3.61	54.32	8.13	0	8.3	0	32.64	3.71	3.58	0	0
CCWGG.19895	ATCCTGGCCCACCCCAGGGTCTACAGGTAGC	213.44	321.6	254.25	384.32	343.72	763.27	327.22	505.17	191.8	364.43	187.48	287.79	469.41	169.17	103.47	365.56	371.72	209.49	430.04	275.45	3.98	719.8	847.96	196.62	0	72.97	650.15	0	0	189.82	188.99	247.52	673.21	770.82	249.68	213.77	313.7	227.57	57.72	48.79	85.09	0	0	10.88	0	25.05	83.13	15.83
CCWGG.20624	ATGAGATTGACAACCTGGGCTTTCTGGGGTC	166.49	0	1567.88	211	0	0	44.62	0	165.35	678.39	0	0	132.54	289.37	0	0	14.03	0	7.35	3.13	302.51	1084.91	0	0	0	179.11	903.49	0	0	105.01	0	123.76	1280.2	0	0	660.76	0	1943.38	0	0	0	18.66	0	0	0	37.57	0	227.53
CCWGG.20872	ATGCCAACAACCCCCAGGGGATTTCTAGACC	1412.99	2701.46	1796.7	2008.27	3230.93	6543.41	1809.63	4602.69	1031.77	1143.73	15894.51	1266.29	1540.76	1055.07	4544.41	3387.57	7778.09	7865.58	4730.47	3402.47	3072.83	2472.35	2225.9	2770.55	2963.6	311.79	625.73	1725.39	2746.83	1680.13	1468.33	14904.8	1379.53	1220.82	3014.85	1107.74	2205.1	1199.26	4345.61	626.14	1121.7	6.22	49.16	380.79	3023.15	416.86	820.2	37.59
CCWGG.22816	CAAAGACGGTGAGCCAGGACCAAGTGGATTG	5464.13	2637.14	4364.63	1484.53	524.95	4579.64	3356.49	3105.88	3214.37	16.82	1499.88	1433.73	3219.57	1540.32	1949.55	1520.75	1493.9	2837.93	771.87	2610.54	1198.09	3352.1	2296.56	1465.71	2085.97	1910.54	1748.98	1221.44	2467.06	2015.35	2115.27	1291.13	1258.13	1649.98	1136.03	2221.96	3349.17	1173.98	3130.2	3203.88	1879.82	50.81	473.15	731.65	729.79	1628.07	2017.25	920.02
CCWGG.23263	CAAGCAGAAGTATCCAGGGTACTACTACAGC	213.44	168.84	355.95	41.45	356.21	259.36	456.13	233.88	343.92	403.67	1609.24	141.28	778.66	80.13	46.29	43.87	42.08	142.29	22.05	172.16	87.57	55.64	169.59	545.17	756.8	464.37	51.89	179.37	627.36	327.14	94.5	103.69	656.66	62.5	979.98	440.51	286.02	126.43	186.73	878.22	247.55	25.92	64.52	209.43	9.28	32.2	249.38	77.16
CCWGG.24274	CACCCAGTTTCGACCTGGATTTAGGCTTAGG	34.15	120.6	144.08	52.75	112.49	0	44.62	626.79	132.28	22.43	0	10.47	5.52	13.36	2.72	9.75	7.01	0	18.38	0	19.9	20.86	7.07	0	0	13.27	0	8.54	0	0	0	10.03	0	83.33	0	38.87	9.23	14.45	6.79	0	19.34	22.81	0	46.24	7.43	12.52	5.54	0
CCWGG.24326	CACCCCGCTGGCCCCTGGACCTGAAGAACCC	776.93	201	974.63	1205.71	437.46	370.52	475.96	121.62	634.94	588.69	1328.01	873.84	927.77	311.62	1102.75	516.66	224.44	1877.46	235.24	1853.05	831.89	831.07	699.57	187.68	1767.99	298.52	851.6	666.24	440.85	585.62	712.36	605.42	667.69	1824.98	1922.51	693.15	2066.71	343.16	736.72	113.84	239.81	0	3.07	78.88	100.28	53.67	288.18	25.72
CCWGG.24589	CACCGTATCGTTGCCAGGCTGCAACCCCATG	840.96	0	194.93	339.11	0	0	565.2	0	687.85	801.74	109.37	0	922.24	507.5	57.18	0	0	15.81	7.35	56.34	477.64	3.48	0	0	63.6	1160.92	210.61	0	0	1167.21	0	742.56	463.52	0	174.77	408.12	0	357.61	54.32	16.26	42.55	109.91	0	0	0	259.42	0	160.26
CCWGG.24661	CACCTCTTCTTTTCCTGGCGGCTTTATCAAA	132.33	96.48	949.2	120.57	174.98	555.78	356.97	645.5	522.5	56.07	0	146.51	502.54	333.88	108.91	155.97	231.45	154.15	176.43	93.9	270.66	170.39	77.73	241.31	394.3	915.47	103.78	726.03	161.08	286.75	152.65	337.83	855.31	133.33	380.76	699.63	516.68	216.73	186.73	439.11	228.21	47.7	224.29	103.36	109.56	85.88	249.38	176.09
CCWGG.24700	CACCTGGTGAACGCCAGGCGCCTGTCAAACC	213.44	225.12	449.18	538.8	343.72	503.91	317.3	439.69	251.33	72.89	78.12	345.35	386.57	227.04	261.39	433.8	448.87	237.15	341.83	203.46	565.21	605.05	522.91	250.24	197.15	185.75	238.08	529.58	356.07	327.14	399.79	327.8	264.87	662.49	205.98	220.25	738.11	209.51	81.48	32.53	7.74	0	0	43.52	181.98	57.25	110.84	31.66
CCWGG.24803	CACGAGAAGCAGCCCAGGCCGTAGCACAGGA	572.03	530.64	1500.08	531.27	1187.38	1370.93	897.38	1646.49	866.43	2052	453.09	1015.12	1667.77	627.7	479.22	502.04	1241.41	849.8	352.86	641.68	768.21	698.93	1173.01	1778.52	1074.78	1293.59	1523.11	2015.8	2500.97	1013.73	1359.3	802.77	1721.65	874.99	1304.56	1606.55	1300.92	386.51	383.64	1105.91	812.27	186.64	150.55	900.29	467.96	141.34	1706.9	201.81
CCWGG.25174	CACGTCGAGCCAGCCAGGGGGCACCAGTGGC	2275.3	1559.77	3830.7	1876.39	1812.32	3853.42	2255.84	3367.82	2334.72	3661.07	1838.39	1276.75	1767.17	2720.04	887.64	794.49	2931.69	691.7	518.26	1884.35	1910.57	2235.89	1335.54	2985.05	1888.82	3568.99	2826.45	1118.94	2772.27	1098.55	1242.99	2354.8	2714.92	1041.65	1004.95	4554.05	1503.9	3312.42	841.96	2024.79	1825.66	412.69	2485.59	1302.83	846.78	869.5	1335.59	2702.68
CCWGG.25244	CACTACGTAGCGCCCTGGCACCAACCAAAAT	51.23	0	84.75	67.82	50	0	49.58	299.36	39.68	28.03	15.62	0	11.04	0	0	9.75	14.03	67.19	25.73	21.91	0	31.3	42.4	0	25.44	26.54	6.1	8.54	0	0	7.27	50.17	0	87.5	6.24	45.35	46.13	18.06	13.58	16.26	11.6	3.11	0	29.92	7.43	23.26	5.54	0
CCWGG.25264	CACTCAAAACCCTCCTGGCCTCTATGGTGGC	1340.42	1310.53	1678.05	1676.7	2199.78	2008.23	1234.51	1328.42	1646.87	1777.27	1244.69	2365.13	1237.02	1112.95	1230.72	2729.55	1620.14	1138.34	2065.68	1593.24	1663.79	1665.62	2452.02	920.54	1151.1	928.73	793.6	3134.74	1169.95	864.3	2253.38	1501.85	1114.66	3304.13	1398.19	1114.22	2029.8	888.61	638.26	187.03	653.68	1.04	61.45	195.83	319.4	116.29	1163.8	211.7
CCWGG.26015	CAGCACCAACTACCCTGGCCGAGAGTGCACC	303.09	40.2	550.88	41.45	162.48	22.23	679.23	28.07	291.01	134.56	963.46	193.61	1143.14	57.87	114.36	58.49	28.05	126.48	33.08	475.78	79.61	38.25	77.73	151.93	1710.75	650.11	112.94	51.25	127.17	827.95	232.61	83.62	689.77	54.17	898.84	265.6	193.75	83.08	275	0	243.68	17.63	15.36	40.8	27.85	101.98	171.8	39.57
CCWGG.26289	CAGCCGCCCCCACCCTGGTAATCATGAATGG	25.61	0	144.08	15.07	74.99	7.41	59.49	18.71	165.35	22.43	765.56	5.23	209.85	22.26	32.67	24.37	0	27.67	7.35	262.93	51.74	24.34	21.2	151.93	120.83	126.04	12.21	25.62	84.78	173.67	50.88	10.03	126.92	12.5	711.58	51.82	156.85	21.67	125.62	699.32	216.6	2.07	21.51	29.92	3.71	25.05	27.71	13.85
CCWGG.27119	CAGGTGATAAGGGCCAGGCCACTTGTGGCGC	614.71	168.84	474.6	433.3	743.68	133.39	530.49	121.62	562.18	594.29	0	638.38	662.69	235.94	334.91	263.21	301.59	114.62	249.94	269.19	398.04	399.89	812.63	143	273.47	79.61	961.48	0	186.51	8.08	646.94	531.84	281.42	350	374.52	233.21	0	148.1	207.1	24.4	23.21	0	0	24.48	183.84	98.4	0	5.94
CCWGG.27134	CAGGTGGAGAAGGCCAGGGGGGATCCGTAGG	6322.17	3674.31	5313.83	6386.51	3937.11	4179.48	2959.86	1581.01	2883.67	3100.42	3973.63	3877.35	5334.66	4122.35	3915.44	4844.95	1683.27	5213.42	3377.86	8604.77	2949.44	7298.81	6062.92	3986.02	4890.58	1877.37	6196.22	2869.96	4281.33	5460.42	4528.57	4140.97	4508.31	6412.42	8482.78	3174.23	7584.08	1509.91	2729.59	853.83	908.96	5.18	49.16	595.66	2514.34	456.22	2200.13	170.15
CCWGG.27166	CAGGTTGAGAGTGCCTGGAGATGGAGCGATG	507.99	176.88	872.93	557.64	399.96	496.5	570.16	84.2	423.29	510.2	1536.33	627.91	1082.39	422.92	713.38	346.07	378.73	391.3	385.94	835.75	493.56	434.66	918.62	357.49	667.76	842.49	418.17	572.28	763.01	601.78	566.98	301.04	943.6	287.5	1235.9	570.07	738.11	93.92	213.89	105.71	239.81	0	6.14	68	217.27	33.99	282.64	27.7
CCWGG.27507	CATAAAGTCCCGACCTGGTCGTAAACCCGTC	4.27	0	8.48	18.84	0	0	54.54	0	33.07	16.82	0	10.47	5.52	44.52	152.48	0	0	604.74	0	820.1	43.78	3.48	0	0	394.3	0	42.73	0	0	0	0	23.41	11.04	0	81.15	0	9.23	7.22	0	16.26	0	0	0	2.72	0	0	38.79	9.89
CCWGG.27573	CATCAAATCAAGGCCAGGCCCGTGCCGAGGC	93.91	120.6	50.85	3.77	62.49	0	64.45	0	138.89	123.34	78.12	0	44.18	120.2	163.37	199.84	0	130.43	290.37	87.64	31.84	69.55	162.53	98.31	50.88	53.07	149.56	264.79	76.3	4.04	123.57	53.52	11.04	333.33	156.05	0	415.19	10.84	64.51	48.79	34.81	0	18.43	16.32	26	1.79	105.3	17.81
CCWGG.28713	CATTATAGTCATGCCAGGTTTAAATGAAGGA	8.54	120.6	33.9	15.07	56.24	59.28	39.66	392.91	79.37	44.85	104.16	5.23	0	4.45	19.06	38.99	35.07	31.62	18.38	18.78	15.92	17.39	21.2	0	38.16	0	0	59.79	0	0	7.27	50.17	5.52	12.5	0	12.96	36.91	3.61	67.9	8.13	30.94	5.18	0	35.36	3.71	8.95	22.17	0
CCWGG.29183	CCACACAGTTCCTCCAGGGGACAAACGGCCC	140.87	128.64	228.83	131.87	0	207.49	218.15	121.62	297.63	168.2	791.6	559.89	176.72	262.66	702.49	594.65	0	142.29	95.57	485.17	242.8	163.43	233.19	107.25	0	384.76	204.51	128.12	118.69	452.34	283.49	167.24	198.65	0	461.9	51.82	221.43	130.04	712.95	276.48	143.11	19.7	15.36	8.16	98.42	8.95	160.71	61.33
CCWGG.29965	CCAGCGGCATGGCCCAGGCCTACGACGCCTA	153.68	474.36	76.28	226.07	262.47	681.76	94.2	449.04	99.21	173.8	20.83	94.19	182.24	244.85	70.79	53.62	806.56	114.62	40.43	90.77	238.82	17.39	141.33	554.11	89.04	53.07	338.81	59.79	1042.78	121.16	43.61	133.8	99.33	37.5	99.87	200.82	64.58	46.96	81.48	65.05	69.62	0	46.09	108.8	209.84	23.26	16.63	7.91
CCWGG.30344	CCATCGCTCAGTCCCTGGCCATGTACCAGAG	1139.78	353.76	567.83	938.2	0	1015.23	1556.78	1178.74	2334.72	2119.27	10.42	0	944.33	1847.49	0	170.6	0	3.95	294.05	2673.14	0	538.98	21.2	607.73	0	2819.37	802.76	0	525.63	739.1	7.27	859.64	882.9	870.82	873.87	835.67	0	0	0	674.93	649.81	41.48	15.36	519.5	1.86	354.24	0	344.27
CCWGG.30633	CCATGTGCTCCTTCCTGGTGAAGGTCTTGGC	200.64	273.36	483.08	150.71	462.45	192.67	233.02	130.97	363.77	527.02	171.86	523.26	309.26	222.59	38.12	160.85	35.07	110.67	66.16	71.99	258.72	239.93	522.91	205.56	101.75	291.89	164.83	683.32	211.95	169.63	247.15	267.59	325.57	158.33	174.77	317.42	516.68	54.18	47.53	113.84	92.83	10.37	138.26	54.4	14.86	96.61	360.22	124.65
CCWGG.31425	CCCAGGCTTCACCCCAGGGCAACCAATTGCC	175.02	72.36	728.85	120.57	406.21	96.34	376.8	93.55	496.04	829.77	20.83	26.16	535.67	284.91	29.95	121.85	84.16	71.15	51.46	9.39	195.04	552.89	91.86	598.8	50.88	524.07	103.78	136.66	144.12	343.3	305.3	183.97	485.59	70.83	49.94	589.5	101.49	93.92	16.98	32.53	65.75	69.47	21.51	38.08	70.56	35.78	199.51	185.98
CCWGG.31448	CCCAGGTGCGGGGCCAGGGGCTGGTCCAGGT	234.79	64.32	0	621.7	11855.06	0	302.43	813.89	694.46	0	0	151.75	187.76	0	2.72	0	420.82	0	0	0	0	3.48	0	17.87	19.08	132.68	0	0	0	0	152.65	0	0	0	0	0	0	0	3028.35	8.13	3.87	0	212	1708.1	1.86	311.3	166.26	0
CCWGG.31651	CCCCAAATATAGGCCTGGGGCAGGTTACGCC	25.61	201	372.9	327.8	131.24	59.28	49.58	271.3	132.28	162.59	41.66	83.72	165.67	155.81	76.24	229.09	350.68	118.58	102.92	153.38	187.08	121.7	219.06	214.49	222.59	119.41	341.86	281.87	110.21	137.32	356.18	110.38	231.76	83.33	268.4	123.08	119.94	21.67	105.25	32.53	50.28	0	0	29.92	120.7	1.79	27.71	11.87
CCWGG.31807	CCCCCCAAGGGGCCCTGGACATGACCCTCCG	93.91	1857.26	533.93	463.45	674.93	1741.45	203.27	3442.66	535.73	72.89	20.83	366.28	480.45	592.09	362.14	375.31	2412.68	7.91	132.32	241.02	421.92	410.32	310.92	2332.63	508.77	311.79	570.78	777.28	1263.2	359.45	479.75	535.18	750.46	129.17	380.76	349.81	166.07	209.51	607.71	195.16	112.17	1.04	104.46	339.99	282.26	42.94	304.8	146.41
CCWGG.31832	CCCCCCGGCTCCCCCTGGCCAGCTCCTACCC	110.99	88.44	135.6	305.2	243.73	59.28	163.61	56.13	138.89	39.25	26.04	88.95	209.85	80.13	51.73	131.6	91.18	181.82	154.37	3.13	147.27	226.02	431.05	71.5	120.83	66.34	24.42	222.08	110.21	234.25	254.41	130.45	88.29	395.83	181.02	84.21	156.85	61.41	16.98	0	19.34	0	0	5.44	139.27	0	11.08	3.96
CCWGG.31852	CCCCCGAGCCGGGCCTGGTGGTGATGGTGGG	25.61	474.36	67.8	207.23	437.46	289.01	64.45	140.33	59.53	84.1	67.7	978.49	16.57	106.84	275.01	736	357.69	83	426.37	194.07	179.12	73.02	756.1	125.12	114.47	26.54	45.78	674.78	203.47	56.54	843.2	66.9	60.7	483.33	143.56	71.26	1503.9	25.29	101.85	16.26	116.04	0	3.07	27.2	39	7.16	193.97	3.96
CCWGG.31896	CCCCCTCGCCGGCCCTGGTGGCCACCCCCAG	4.27	88.44	0	11.3	93.74	444.63	0	149.68	33.07	11.21	5.21	5.23	44.18	8.9	0	4.87	119.23	31.62	7.35	0	51.74	17.39	28.27	134.06	38.16	13.27	39.68	42.71	220.42	12.12	36.34	46.83	16.55	8.33	18.73	19.43	46.13	14.45	0	8.13	0	0	0	8.16	33.43	1.79	16.63	1.98
CCWGG.32022	CCCCGGCCAGTGGCCTGGTGGTATTGCAACC	140.87	104.52	313.58	373.02	281.22	222.31	218.15	37.42	171.96	61.67	10.42	261.63	149.11	169.17	201.49	375.31	168.33	169.96	209.51	128.34	326.39	438.14	381.58	80.44	108.11	46.44	305.23	230.62	220.42	165.59	203.53	254.21	187.62	383.33	131.08	194.34	230.66	108.37	105.25	8.13	7.74	0	0	19.04	128.13	19.68	66.5	5.94
CCWGG.32122	CCCCTCCTAGTGCCCAGGCCAACACGGAGAA	21.34	168.84	296.63	143.18	249.98	459.45	178.48	271.3	178.58	56.07	10.42	109.88	138.06	160.26	133.42	214.46	455.88	193.68	202.16	53.21	139.31	232.98	303.85	285.99	190.79	79.61	198.4	264.79	364.55	117.12	174.46	200.69	132.43	345.83	168.53	304.47	230.66	198.67	37.35	16.26	38.68	0	6.14	43.52	105.85	14.31	72.04	25.72
CCWGG.32694	CCCGGCTGCAAGCCCAGGTGGGCATTGCACC	115.26	514.56	508.5	131.87	199.98	348.29	84.28	112.26	99.21	50.46	15.62	41.86	71.79	66.78	152.48	107.23	554.07	98.81	55.13	12.52	107.47	253.84	197.86	357.49	114.47	46.44	235.03	59.79	254.34	68.66	36.34	56.86	281.42	133.33	143.56	136.04	92.26	292.59	64.51	16.26	23.21	0	0	8.16	89.13	7.16	72.04	17.81
CCWGG.32922	CCCTCAATGCCCACCAGGCCACATTTGAGCA	68.3	0	0	222.3	93.74	452.04	158.65	149.68	0	190.62	1114.49	0	127.02	267.11	498.28	116.98	0	0	139.67	0	214.94	472.91	0	0	0	0	326.6	128.12	144.12	4.04	0	113.73	104.84	708.32	12.48	0	0	10.84	237.65	0	23.21	0	0	10.88	133.7	0	88.67	0
CCWGG.32999	CCCTCCTCCACCCCCAGGACCGCTAGGCCCA	1728.89	4920.52	1805.18	1541.05	1481.1	6884.29	1100.65	3124.59	1157.44	1149.34	1046.79	1020.35	745.53	1055.07	1603.75	692.14	4011.78	1822.13	782.9	1630.81	1321.48	1411.78	1335.54	2913.55	1888.82	590.41	2884.45	905.4	3425.06	1587.24	1003.12	1244.3	1197.43	899.99	1441.88	1340.95	1328.6	1267.89	1273.13	422.85	549.25	5.18	64.52	391.67	1595.14	166.39	332.51	132.56
CCWGG.33042	CCCTCGAGCGCAACCTGGCGCGCCACCAGAA	990.37	410.04	898.35	911.82	887.41	755.86	798.22	729.69	1058.23	655.97	1364.47	910.47	590.9	1072.88	1012.9	1150.31	764.48	1007.9	731.44	1092.42	788.11	1039.71	1512.2	625.61	1030.27	862.39	1626.89	1204.36	1110.6	521	748.7	1043.6	524.22	883.32	1023.68	881.01	2297.37	357.61	594.13	219.56	205	1.04	39.94	155.03	241.41	80.51	498.77	134.54
CCWGG.33349	CCCTGCTGATGCACCTGGTTTCTTCGGAAGG	350.05	635.17	525.45	218.54	281.22	563.19	292.52	439.69	297.63	145.77	46.87	303.49	419.7	338.34	383.92	404.56	462.9	841.89	334.48	1273.97	402.02	392.93	289.72	125.12	623.25	331.69	579.94	461.24	220.42	246.37	225.34	347.87	413.86	270.83	337.06	187.86	498.22	339.55	852.15	504.16	255.28	4.15	33.8	206.71	168.98	134.18	266.01	104.86
CCWGG.33721	CCGAAAACCTTGGCCAGGTTGTCCGCTCCGT	175.02	24.12	245.78	135.64	18.75	0	123.95	37.42	33.07	179.41	36.46	852.91	110.45	182.52	62.63	14.62	14.03	114.62	279.34	178.42	127.37	191.25	332.12	44.69	89.04	13.27	256.4	179.37	42.39	339.26	319.83	130.45	93.81	162.5	224.71	97.17	1227.11	292.59	78.09	146.37	54.15	16.59	6.14	2.72	13	157.44	354.68	43.53
CCWGG.34817	CCGCCGAAACCACCCTGGCCGCCGAATCCAC	243.32	313.56	313.58	3.77	662.43	229.72	252.85	102.91	211.65	325.18	369.76	5.23	336.87	449.63	217.83	682.39	582.13	0	249.94	685.5	3.98	448.57	720.77	196.62	292.54	285.25	0	179.37	194.99	367.53	305.3	314.42	689.77	529.16	0	0	489	177	71.3	8.13	15.47	1.04	0	40.8	228.41	14.31	205.05	21.76
CCWGG.34872	CCGCCGCCTACCACCAGGCCGCCTATGCCGC	46.96	16.08	59.33	651.84	443.71	370.52	64.45	149.68	892.88	470.95	10.42	68.02	55.22	801.32	127.97	73.11	21.04	51.38	378.58	12.52	724.42	111.27	134.26	26.81	63.6	756.25	1462.06	17.08	8.48	20.19	58.15	297.69	811.16	41.67	24.97	634.85	119.94	21.67	13.58	0	46.42	0	0	27.2	83.56	8.95	33.25	96.95
CCWGG.35457	CCGGAGGAGAAGTCCAGGGCATAGGGATGCC	2591.19	747.73	949.2	1345.12	437.46	1615.47	1685.68	963.57	2354.56	2113.67	161.44	293.02	1943.89	1562.58	196.04	185.22	925.8	217.39	180.1	303.62	1492.63	744.14	551.17	1715.96	343.42	2368.27	814.97	469.78	1500.58	1623.59	305.3	1498.51	1456.78	120.83	262.16	2150.7	396.73	1596.61	390.43	235.82	270.76	102.65	288.81	255.67	421.53	661.96	243.84	825.05
CCWGG.36111	CCGTACAGCCGTTCCAGGTCTCGTTCGGACA	298.82	136.68	279.68	207.23	168.73	615.07	451.17	318.07	469.59	622.33	302.06	606.98	552.24	632.15	193.32	458.17	273.53	280.63	213.18	547.78	378.13	344.25	275.59	303.87	426.1	802.69	750.87	316.04	356.07	621.97	181.72	481.66	524.22	270.83	305.85	246.17	221.43	502.1	505.86	268.35	150.85	33.18	147.48	81.6	70.56	141.34	315.89	118.71
CCWGG.36257	CCGTCGAAAACCACCAGGGCTCCGAGCACCG	623.25	418.08	1084.8	776.18	681.18	874.43	500.75	580.01	515.89	588.69	270.81	732.56	806.27	382.85	590.86	692.14	841.63	470.35	536.63	478.91	608.99	518.11	1392.07	563.05	464.26	159.21	521.95	614.99	601.93	302.91	814.13	474.97	557.33	970.82	355.79	492.33	1513.12	249.24	196.91	24.4	112.17	1.04	9.22	84.32	380.68	30.41	188.42	29.68
CCWGG.36309	CCGTCGGCCATCGCCAGGGTGCTGGGCGCAA	631.79	273.36	703.43	354.18	499.95	1030.05	718.89	1309.71	1084.68	1362.39	526	245.93	734.48	1050.62	234.16	282.7	645.25	383.4	136	804.45	473.66	570.27	162.53	616.67	712.28	1625.28	1050	290.41	873.22	585.62	218.07	682.36	733.91	237.5	811.45	382.2	304.47	581.57	291.97	512.3	731.04	257.15	442.43	413.42	126.27	207.53	371.31	571.8
CCWGG.36444	CCGTGCTCTTTTTCCTGGCTCCCTTTTCAGG	268.94	64.32	110.18	244.91	149.99	7.41	163.61	121.62	343.92	285.93	286.43	62.79	115.97	360.59	277.73	63.36	84.16	328.06	25.73	453.87	254.74	59.11	42.4	125.12	286.18	497.54	67.15	25.62	8.48	197.9	58.15	150.52	193.13	62.5	362.03	32.39	18.45	18.06	339.5	260.21	205	40.44	18.43	32.64	1.86	107.35	44.34	67.27
CCWGG.36674	CCTACAACACCAACCAGGTGGTGCACCAGCA	106.72	442.2	593.25	312.73	674.93	214.9	114.03	636.14	317.47	684	395.8	324.42	375.52	351.69	675.26	760.37	715.39	166.01	683.66	1455.52	254.74	205.16	268.52	420.05	1430.92	192.38	82.41	888.32	356.07	262.52	777.78	337.83	441.45	595.83	1173.48	226.73	295.24	252.86	346.29	252.08	185.66	0	12.29	84.32	165.27	3.58	315.89	31.66
CCWGG.36737	CCTACGCCTACCCCCAGGCCTACGCCCACCC	674.48	160.8	508.5	271.29	456.2	444.63	629.65	290.01	271.17	420.49	192.69	863.38	657.17	316.08	506.45	243.71	196.38	707.51	422.69	954.69	406	469.43	756.1	285.99	820.4	172.48	921.8	589.37	127.17	270.6	552.44	424.8	314.53	758.32	855.14	414.59	959.54	393.73	526.23	178.9	108.3	1.04	0	54.4	285.97	71.56	432.27	57.38
CCWGG.36951	CCTCCCCCAGCCACCTGGCGGAAAGCCTCCC	21.34	128.64	84.75	48.98	556.19	96.34	39.66	121.62	72.75	112.13	0	68.02	77.31	80.13	40.84	126.73	14.03	19.76	84.54	147.12	39.8	38.25	35.33	107.25	82.68	92.87	85.47	0	50.87	80.78	123.57	73.59	193.13	20.83	81.15	38.87	46.13	28.9	20.37	16.26	19.34	0	36.87	35.36	13	1.79	38.79	11.87
CCWGG.36961	CCTCCCTATGCGGCCAGGCCATATTACCCGC	286.01	611.05	1000.05	433.3	587.44	466.86	396.63	888.73	390.22	543.83	36.46	481.4	198.81	431.82	653.48	346.07	519.01	774.7	371.23	607.25	433.86	1022.32	388.65	420.05	407.02	258.72	1278.92	546.66	279.77	181.74	552.44	441.52	529.74	508.33	411.97	485.85	701.2	447.92	441.35	130.11	228.21	0	36.87	89.76	122.56	35.78	260.47	140.48
CCWGG.38822	CGAGTCGGGGCCGCCAGGCACTGGCCCACCC	307.36	410.04	93.23	75.36	149.99	496.5	233.02	224.52	317.47	207.44	20.83	73.26	193.28	182.52	8.17	53.62	392.76	35.57	62.48	18.78	210.96	86.93	113.06	473.68	50.88	119.41	131.25	128.12	364.55	226.17	43.61	137.14	71.74	20.83	24.97	116.6	101.49	180.61	81.48	40.66	7.74	166.94	178.2	76.16	66.85	141.34	105.3	79.14
CCWGG.39038	CGATGCTGTTGCACCTGGAGCGTCCTGGCGC	64.03	16.08	415.28	11.3	31.25	29.64	257.81	159.04	350.54	302.75	1208.23	5.23	1038.22	17.81	5.45	29.25	0	51.38	47.78	75.12	0	34.77	254.39	98.31	343.42	325.06	18.31	136.66	178.04	315.02	0	33.45	590.44	29.17	255.92	6.48	553.58	7.22	74.69	634.27	201.13	0	12.29	48.96	3.71	28.63	576.36	23.74
CCWGG.39098	CGATTGCCAGTTTCCTGGCAGATAGCCTCGA	563.49	8.04	1084.8	214.77	62.49	66.69	619.74	9.36	773.83	695.21	208.32	5.23	1303.29	351.69	70.79	238.84	7.01	719.36	169.08	441.35	270.66	226.02	296.79	384.3	445.18	935.37	91.57	350.2	16.96	662.36	356.18	568.63	93.81	162.5	755.27	1230.83	830.37	14.45	400.61	406.58	417.74	21.78	0	21.76	44.57	245.11	482.14	98.93
CCWGG.39347	CGCACGAAGAGGGCCAGGACCTTTGCCACGC	1942.33	651.25	2025.53	1966.82	1793.57	1037.46	1026.28	495.82	1329.4	1496.95	854.1	1250.59	1850.01	1308.82	923.04	1988.67	526.02	996.04	1639.31	970.35	1405.06	1679.53	2777.07	437.93	883.99	444.47	1782.56	1862.05	678.23	1837.64	1788.17	1608.89	722.87	3037.46	518.08	1243.78	3515.25	863.32	628.08	203.29	228.21	0	0	73.44	406.68	159.23	986.46	67.27
CCWGG.39365	CGCACGCAGCGGCCCAGGGGGCAACGGTAGC	397	152.76	703.43	599.09	556.19	81.51	436.29	84.2	205.03	398.06	343.72	235.47	706.87	284.91	280.45	472.8	63.12	300.39	525.61	766.89	517.45	806.73	657.17	89.37	515.13	66.34	1123.26	290.41	101.73	512.92	472.48	160.55	529.74	845.82	630.43	343.34	858.05	173.39	139.2	56.92	108.3	3.11	0	0	57.57	28.63	60.96	33.64
CCWGG.39451	CGCAGAATTTCGGCCAGGGGTGCTTTGTGTC	729.97	201	872.93	346.64	18.75	170.44	233.02	93.55	343.92	801.74	15.62	460.47	276.12	494.15	451.99	331.45	308.6	177.86	676.31	503.95	636.86	1123.16	501.71	0	546.93	417.93	647.09	8.54	237.38	399.84	850.47	377.97	336.61	1191.65	411.97	595.98	1688.43	245.63	105.25	113.84	143.11	1.04	9.22	43.52	139.27	100.19	482.14	170.15
CCWGG.39705	CGCAGGTCAAAGGCCAGGACTTGACAGTGCA	409.81	329.64	381.38	120.57	381.21	785.51	485.87	907.44	244.72	812.95	234.36	408.14	745.53	592.09	234.16	185.22	540.05	620.55	257.29	1737.23	99.51	306	480.51	697.11	1450	338.32	378.49	1110.4	1034.3	306.95	726.9	565.29	590.44	483.33	1872.58	550.63	618.17	133.65	875.91	414.72	100.57	3.11	6.14	125.12	124.42	26.84	343.6	92.99
CCWGG.41648	CGCTGATCTCGAGCCTGGCCAGGGTGCTGTC	0	16.08	76.28	0	0	14.82	0	28.07	0	0	770.77	1381.4	22.09	0	1230.72	1140.56	7.01	557.31	955.65	1242.67	11.94	48.68	869.16	8.94	1087.5	6.63	103.78	1528.93	25.43	12.12	1490.14	0	77.25	941.65	1317.05	25.91	1651.52	50.57	404.01	870.09	529.91	0	3.07	0	0	0	781.41	1.98
CCWGG.42200	CGGAAAGTACAATCCAGGTTACACCCCTGGA	1263.58	1398.97	1644.15	945.73	1718.58	2601.06	471	4518.49	1560.89	2579.01	739.52	968.03	1347.47	1682.77	579.96	1744.96	2419.69	758.89	1385.69	660.46	1094.6	1418.73	1420.33	2430.94	979.39	2341.73	1474.27	2784.54	1848.18	763.33	1308.42	1471.75	1793.39	1645.81	686.61	1412.21	1919.08	404.57	719.74	983.93	1044.34	66.36	648.28	843.17	759.5	529.57	2044.96	1024.88
CCWGG.42326	CGGACGAAATAATCCTGGCAAGGCCAAAGTC	98.18	0	118.65	143.18	6.25	0	133.86	56.13	390.22	437.31	317.68	0	110.45	182.52	179.71	0	0	320.16	121.29	820.1	147.27	173.86	0	0	1157.46	378.13	173.98	196.46	0	129.24	152.65	153.86	380.75	4.17	1254.63	148.99	0	65.02	621.29	1008.33	50.28	22.81	6.14	0	16.71	16.1	155.17	25.72
CCWGG.42413	CGGAGCTTCAAATCCAGGGATGGGGGGTGGA	473.84	96.48	550.88	41.45	99.99	103.75	297.47	112.26	271.17	515.8	98.95	225	596.42	133.55	196.04	287.58	91.18	118.58	352.86	322.4	278.62	69.55	296.79	375.37	381.58	278.62	683.72	179.37	288.25	694.67	392.52	284.32	430.41	70.83	755.27	485.85	350.6	274.53	397.22	317.14	259.15	16.59	21.51	48.96	105.85	202.17	393.47	166.2
CCWGG.42642	CGGCAGCCACGGCCCTGGCCAGCAAAGTTGT	187.83	0	8.48	15.07	0	0	0	0	0	0	0	0	314.78	4.45	0	0	0	0	0	0	3.98	121.7	0	0	0	19.9	158.72	0	0	266.56	0	695.74	623.55	0	0	310.95	0	162.55	0	0	0	0	0	0	0	1.79	0	0
CCWGG.43393	CGGGCAGCAAGATCCAGGCCTTCATCAACGA	388.47	482.4	644.1	621.7	837.42	444.63	198.32	888.73	476.2	812.95	130.2	214.54	491.5	458.53	209.66	443.55	757.47	292.49	194.81	241.02	457.74	518.11	402.78	393.24	667.76	524.07	1107.99	478.33	364.55	452.34	341.64	491.7	491.11	308.33	436.93	317.42	267.56	151.71	200.31	73.19	96.7	0	12.29	130.56	241.41	48.31	193.97	55.4
CCWGG.43529	CGGGCGGTGTAGGCCAGGGGGGCGACGACTC	405.54	8.04	728.85	508.66	712.43	207.49	262.77	121.62	244.72	583.08	734.31	570.35	552.24	182.52	558.18	516.66	189.37	434.78	279.34	917.13	155.23	674.59	1194.21	250.24	267.11	179.11	1239.24	717.49	339.12	4.04	232.61	364.59	391.79	737.49	1398.19	531.2	830.37	137.26	471.91	97.58	181.79	0	3.07	43.52	285.97	59.04	393.47	31.66
CCWGG.43600	CGGGGCGTCTACACCTGGAAGGACACCTCCC	221.98	337.68	949.2	531.27	399.96	807.74	168.57	280.65	562.18	342	41.66	968.03	673.74	258.2	245.06	667.76	427.83	264.82	253.61	187.81	489.58	712.84	968.09	706.04	69.96	338.32	640.99	538.12	542.58	222.13	639.67	702.43	342.12	225	93.63	848.62	701.2	375.67	237.65	97.58	112.17	162.79	144.4	103.36	408.53	128.81	149.63	211.7
CCWGG.43612	CGGGGGAAGCACCCCTGGGGTAGGTTTACCC	315.9	241.2	601.73	561.41	674.93	311.24	272.68	159.04	257.94	274.72	5.21	497.1	497.02	93.49	462.88	316.82	336.65	264.82	643.23	560.3	151.25	365.11	932.76	375.37	375.22	139.31	589.1	247.7	178.04	355.41	523.37	250.87	524.22	637.49	455.66	349.81	525.9	158.94	346.29	24.4	119.91	0	3.07	24.48	306.4	23.26	171.8	9.89
CCWGG.43697	CGGGTGGAACCCGCCAGGCCCTCCAGGAGCA	12.81	152.76	415.28	173.32	224.98	140.8	183.44	224.52	185.19	117.74	1109.28	329.65	176.72	142.46	786.9	394.81	385.75	268.77	44.11	1042.34	266.68	375.55	402.78	53.62	648.69	53.07	653.2	42.71	194.99	282.71	254.41	204.04	270.39	420.83	1067.37	110.13	461.32	61.41	230.86	113.84	23.21	2.07	0	0	126.27	7.16	110.84	7.91
CCWGG.45160	CGTTGACGACGCGCCAGGCCAGCGCCAAAAG	42.69	1985.9	135.6	71.59	924.91	2423.21	44.62	1515.52	92.6	112.13	10.42	36.63	165.67	53.42	24.51	68.24	1599.1	75.1	47.78	137.73	63.69	97.36	98.93	2064.51	95.39	159.21	256.4	42.71	1916	48.47	167.19	97	187.62	70.83	131.08	38.87	83.04	28.9	101.85	73.19	50.28	5.18	546.89	342.71	464.24	5.37	72.04	55.4
CCWGG.45916	CTCCCTTTCTCCGCCTGGCTGCCAGCAGCTA	76.84	120.6	84.75	45.21	93.74	29.64	69.41	140.33	105.82	89.7	52.08	31.4	22.09	8.9	68.07	34.12	98.19	154.15	55.13	37.56	39.8	17.39	35.33	26.81	69.96	46.44	6.1	17.08	33.91	12.12	29.08	66.9	16.55	37.5	43.69	19.43	83.04	18.06	74.69	16.26	11.6	7.26	0	19.04	29.71	16.1	16.63	0
CCWGG.46426	CTCTTTACGGGTGCCAGGTTAACTATTCACC	42.69	16.08	16.95	52.75	31.25	0	173.53	149.68	99.21	16.82	5.21	0	0	8.9	13.61	14.62	21.04	27.67	0	9.39	67.67	20.86	0	17.87	6.36	0	3.05	8.54	8.48	12.12	0	26.76	22.07	16.67	0	25.91	9.23	0	20.37	0	34.81	15.55	3.07	32.64	1.86	19.68	11.08	1.98
CCWGG.46581	CTGAGGGGAGTGACCTGGAACACGCCCTGTC	72.57	0	347.48	26.37	0	0	173.53	0	165.35	145.77	0	0	325.82	35.61	0	0	0	0	0	0	27.86	24.34	0	0	0	218.92	18.31	0	0	145.4	0	3.34	480.08	0	0	356.29	0	57.8	0	8.13	0	1.04	0	0	0	7.16	0	41.55
CCWGG.46660	CTGATTCTGCAGTCCAGGTGCTTGGCGTTGA	17.08	715.57	25.43	11.3	6.25	14.82	9.92	28.07	19.84	44.85	20.83	397.68	22.09	35.61	10.89	253.46	0	19.76	25.73	40.69	7.96	13.91	7.07	8.94	69.96	19.9	100.73	25.62	42.39	16.16	21.81	30.1	55.18	8.33	12.48	25.91	9.23	3.61	6.79	8.13	3.87	1.04	0	5.44	9.28	5.37	11.08	3.96
CCWGG.46920	CTGCCCTAGAAGTCCTGGCAGCTGATTCAGC	1412.99	2822.07	3432.38	1141.66	2062.29	7321.5	2974.73	37.42	2837.38	5982.18	937.42	1554.08	1491.05	1491.35	569.07	2144.65	2637.12	1055.33	1668.71	2466.55	2802.17	2468.87	1229.54	3208.48	1958.78	4968.72	1059.16	4134.1	118.69	2306.14	1533.75	1505.2	44.14	916.66	1136.03	2234.92	55.36	2980.09	1290.1	1341.73	27.08	315.22	1290.42	747.97	1.86	992.95	2765.4	1228.67
CCWGG.47026	CTGCCTTCGAAACCCTGGCTTCGCCTGCTGC	601.91	249.24	254.25	301.43	518.7	859.61	520.58	682.92	813.51	880.23	442.67	821.52	745.53	511.96	155.2	550.78	413.8	205.53	389.61	169.03	386.09	497.25	1038.75	437.93	279.83	1034.87	1434.59	1144.57	737.58	452.34	625.13	464.94	706.32	758.32	667.89	576.54	664.3	292.59	101.85	398.45	301.7	57.03	70.67	19.04	81.71	26.84	354.68	199.83
CCWGG.47620	CTGGTACCATTTACCTGGCATAGTACTTTCA	68.3	152.76	93.23	90.43	56.24	0	203.27	879.38	132.28	0	26.04	0	16.57	13.36	0	9.75	0	3.95	0	0	39.8	6.95	7.07	0	19.08	46.44	0	0	8.48	0	7.27	26.76	22.07	33.33	6.24	32.39	0	7.22	13.58	0	19.34	42.51	3.07	92.48	1.86	46.52	5.54	0
CCWGG.49149	GACAAACTCTAAACCTGGGATTTAATGCCGT	68.3	201	169.5	139.41	262.47	7.41	327.22	1206.8	535.73	44.85	10.42	10.47	0	26.71	19.06	19.5	0	15.81	22.05	3.13	43.78	3.48	21.2	8.94	6.36	0	0	0	0	4.04	0	50.17	16.55	37.5	0	45.35	9.23	14.45	13.58	0	11.6	57.03	3.07	125.12	14.86	66.2	0	0
CCWGG.49345	GACAGGTTCATACCCTGGCTATGGGTTTTCC	4.27	8.04	33.9	22.61	43.75	0	89.24	233.88	52.91	5.61	0	0	5.52	0	0	4.87	0	3.95	11.03	34.43	11.94	3.48	7.07	8.94	0	13.27	6.1	0	0	0	0	16.72	0	25	0	12.96	0	7.22	10.19	0	0	6.22	0	24.48	0	7.16	0	0
CCWGG.50117	GAGACGTTGGAGGCCAGGCCCCAAGAAGAGA	64.03	0	203.4	94.2	56.24	192.67	14.87	37.42	59.53	44.85	208.32	136.05	110.45	0	427.49	638.52	161.31	980.23	194.81	798.19	0	170.39	353.32	98.31	661.41	26.54	818.02	666.24	245.86	76.74	443.41	140.49	0	0	0	174.91	765.79	187.84	0	8.13	189.53	0	3.07	0	59.42	16.1	0	3.96
CCWGG.50348	GAGCCTACAATGGCCTGGCCGCCTACCCCTC	751.32	659.29	440.7	881.68	724.93	792.92	337.14	261.94	317.47	465.34	109.37	554.65	811.8	458.53	860.42	711.63	638.24	932.8	727.76	644.81	708.5	1140.55	1215.41	804.35	635.97	245.45	2109.16	452.7	669.75	771.41	741.44	361.25	728.39	691.66	1360.74	485.85	1033.35	296.2	502.46	73.19	104.43	0	6.14	103.36	475.38	44.73	138.55	53.42
CCWGG.50527	GAGCTGGAAGAACCCTGGCCAGGTGTACTAC	59.76	265.32	203.4	316.5	637.44	111.16	34.71	654.85	218.26	414.88	57.29	57.56	347.91	191.43	149.76	126.73	483.94	51.38	69.84	334.93	131.35	121.7	63.6	563.05	279.83	152.58	311.34	25.62	186.51	193.86	123.57	200.69	331.09	29.17	405.73	51.82	9.23	39.73	50.93	40.66	23.21	0	3.07	78.88	107.7	5.37	16.63	1.98
CCWGG.50881	GAGTCGTAACTGCCCTGGGTGTCTTCGCTGT	717.17	0	652.58	659.37	6.25	0	793.26	0	1144.21	1788.49	36.46	88.95	1220.46	1135.21	100.74	180.35	0	35.57	117.62	18.78	230.86	403.36	204.92	8.94	76.32	1612.02	665.41	111.04	0	783.52	385.26	903.12	645.62	54.17	68.66	790.32	92.26	516.55	50.93	113.84	108.3	87.1	0	0	1.86	373.92	22.17	858.68
CCWGG.50959	GAGTTGATGAAGTCCAGGGCTCTTTTCAGCA	725.7	570.85	1025.48	636.77	756.17	1956.35	401.59	551.95	548.96	941.9	3051.83	900.01	949.86	471.89	1056.46	1238.05	1332.59	2466.39	341.83	3111.36	684.62	514.64	727.83	697.11	2009.65	424.56	454.8	1050.61	1254.73	468.5	1061.27	638.87	507.67	1149.99	1860.09	511.76	1540.8	364.84	1062.64	374.06	321.04	4.15	6.14	141.43	584.95	25.05	554.19	63.31
CCWGG.51414	GATTTCAATAAACCCAGGACCAAAAGATAGC	298.82	112.56	389.85	320.27	212.48	192.67	267.73	196.46	99.21	285.93	156.24	156.98	331.35	93.49	122.53	458.17	224.44	134.39	246.26	184.68	254.74	497.25	678.37	259.18	152.63	145.94	695.93	375.83	339.12	157.51	268.95	260.9	71.74	387.5	43.69	58.3	710.43	39.73	23.77	0	54.15	0	6.14	13.6	107.7	30.41	105.3	7.91
CCWGG.51461	GCAACACAATCGGCCAGGCTCTTGTCAGGGA	98.18	329.64	76.28	199.7	168.73	14.82	39.66	84.2	119.05	11.21	15.62	78.49	215.37	222.59	566.35	77.99	259.5	166.01	58.81	391.27	159.21	86.93	0	196.62	546.93	79.61	91.57	34.17	194.99	141.36	21.81	137.14	121.4	54.17	798.97	64.78	36.91	122.82	159.57	138.24	119.91	3.11	0	5.44	31.57	7.16	11.08	5.94
CCWGG.52423	GCAGTGAGGGAGGCCAGGTGGTAGGAGCCCC	72.57	313.56	161.03	248.68	243.73	140.8	292.52	37.42	152.12	117.74	5.21	512.79	209.85	298.27	697.05	185.22	112.22	545.45	470.47	660.46	107.47	149.52	169.59	134.06	680.48	39.8	180.09	153.75	220.42	177.71	174.46	86.97	816.68	941.65	730.31	51.82	922.64	256.47	329.32	73.19	0	0	0	38.08	79.85	82.3	38.79	13.85
CCWGG.53183	GCCACACGCGCATCCTGGACTTTGACGTGAA	1028.79	241.2	262.73	753.57	131.24	400.16	530.49	654.85	509.27	723.24	20.83	444.77	590.9	458.53	27.23	667.76	343.67	59.29	360.21	68.86	656.76	1018.84	579.44	947.35	44.52	716.45	1111.05	341.66	373.03	856.22	377.99	1264.37	386.27	1141.65	93.63	1159.57	830.37	819.98	0	8.13	7.74	194.94	887.93	236.63	272.97	579.67	343.6	211.7
CCWGG.53238	GCCACCCAACCAACCTGGAATTTTTCATTTG	21.34	80.4	118.65	33.91	118.74	0	29.75	233.88	66.14	5.61	5.21	0	5.52	0	2.72	19.5	7.01	0	7.35	3.13	27.86	6.95	0	0	0	19.9	0	8.54	8.48	0	0	30.1	5.52	12.5	0	38.87	9.23	3.61	10.19	8.13	7.74	5.18	0	35.36	3.71	8.95	5.54	0
CCWGG.53384	GCCACGGTTTTAGCCAGGACTAAGAGGGTGG	89.65	104.52	161.03	71.59	62.49	0	138.82	308.72	284.4	44.85	10.42	31.4	27.61	4.45	5.45	77.99	7.01	3.95	55.13	9.39	75.63	6.95	35.33	0	19.08	19.9	0	17.08	0	16.16	21.81	83.62	33.11	58.33	0	45.35	36.91	25.29	37.35	0	19.34	22.81	0	24.48	7.43	41.15	49.88	9.89
CCWGG.53424	GCCACTTTGCCCACCAGGTCGACGAGGCGCC	81.11	96.48	440.7	30.14	593.69	244.54	242.94	617.43	396.84	431.7	2140.45	345.35	568.81	71.23	38.12	87.74	119.23	122.53	136	200.33	35.82	48.68	445.18	420.05	546.93	471	39.68	486.87	635.84	177.71	370.72	60.21	733.91	245.83	449.42	544.15	387.51	61.41	339.5	1406.78	305.57	4.15	58.38	310.07	29.71	55.46	620.69	51.44
CCWGG.53469	GCCAGATGCCCTGCCAGGTGCCCAGGTTGTC	375.66	0	491.55	305.2	0	0	178.48	0	152.12	319.57	0	0	436.27	240.4	5.45	0	0	3.95	0	3.13	326.39	358.16	0	0	25.44	663.38	662.35	0	0	977.38	0	474.97	893.94	0	24.97	369.25	0	1087.28	10.19	0	0	78.81	0	0	0	377.5	0	89.03
CCWGG.53938	GCCCAAATTAGGCCCTGGGGCTGCTCCACCC	209.17	32.16	974.63	599.09	368.71	74.1	34.71	28.07	264.56	308.36	192.69	345.35	601.94	227.04	198.77	458.17	105.2	581.03	172.75	416.31	282.61	671.12	409.85	116.18	216.23	86.24	686.77	307.5	135.65	383.68	370.72	70.24	0	358.33	461.9	265.6	544.36	39.73	142.59	40.66	50.28	0	0	24.48	222.84	12.52	149.63	11.87
CCWGG.54011	GCCCAGATGCCAACCTGGACAGCCTCAGTCC	98.18	8.04	177.98	94.2	31.25	0	183.44	0	628.32	398.06	0	0	16.57	503.05	16.34	0	7.01	0	14.7	0	179.12	205.16	21.2	0	0	364.86	241.13	8.54	8.48	351.37	0	30.1	16.55	12.5	6.24	213.77	0	0	10.19	0	7.74	0	0	0	1.86	28.63	0	3.96
CCWGG.54377	GCCCTGGGGGTGCCCTGGTGCAGCCACATCC	1447.14	257.28	186.45	972.11	149.99	207.49	857.71	149.68	1097.91	1070.85	5.21	130.81	795.23	872.55	138.86	107.23	168.33	197.63	172.75	65.73	1452.83	153	438.11	187.68	165.35	1340.03	1120.2	196.46	110.21	1199.52	196.26	933.22	673.21	108.33	93.63	446.98	202.98	585.18	108.64	195.16	77.36	51.85	9.22	13.6	35.28	180.7	116.38	148.39
CCWGG.54385	GCCCTTCAGCAGTCCAGGCAAACTATTTCAA	175.02	64.32	144.08	158.25	93.74	51.87	297.47	37.42	383.61	616.72	0	0	502.54	373.95	0	0	56.11	0	0	0	171.16	41.73	0	71.5	0	543.97	366.28	0	50.87	258.48	0	297.69	292.46	0	0	103.65	0	50.57	0	0	0	4.15	9.22	16.32	31.57	39.36	0	53.42
CCWGG.54810	GCCGGACGCAGTCCCTGGGCAGCGTGGGCAC	358.58	96.48	228.83	192.16	156.23	274.19	247.89	467.75	542.34	257.9	20.83	0	298.21	436.27	10.89	0	245.48	59.29	0	21.91	151.25	73.02	0	339.62	50.88	444.47	314.39	0	178.04	173.67	0	284.32	253.83	0	6.24	116.6	0	158.94	3.4	32.53	0	160.72	245.79	97.92	92.85	101.98	0	96.95
CCWGG.54894	GCCGGGGAGATGGCCTGGCCACTCTCAGCTA	0	8.04	194.93	1424.25	1181.13	1978.58	540.41	177.75	264.56	269.11	114.57	376.75	226.42	391.76	2.72	229.09	14.03	1138.34	264.64	40.69	1026.93	135.61	996.35	1215.47	6.36	0	231.98	187.91	932.57	508.89	319.83	327.8	0	375	131.08	161.95	322.92	83.08	298.76	24.4	38.68	0	9.22	0	382.54	39.36	77.59	3.96
CCWGG.55091	GCCTCACTCGCCTCCAGGGCAATGTCATCCA	1242.24	345.72	703.43	983.41	331.22	363.11	768.47	187.1	1183.89	734.46	0	319.19	977.47	801.32	24.51	375.31	273.53	51.38	525.61	12.52	895.58	476.39	367.45	232.37	57.24	975.17	695.93	392.91	110.21	2229.4	530.64	1261.02	982.23	208.33	12.48	349.81	1005.67	1018.65	23.77	8.13	0	6.22	3.07	27.2	79.85	436.54	360.22	47.48
CCWGG.55681	GCCTTGAGCCATGCCTGGTGGGCACTGCAGT	1302	8.04	550.88	1051.23	0	7.41	1165.1	0	1329.4	891.44	20.83	36.63	1010.6	921.52	2.72	4.87	0	0	25.73	15.65	959.27	208.64	0	0	0	1426.27	1553.63	0	0	2217.29	7.27	1301.16	700.8	4.17	0	395.16	27.68	1423.22	0	8.13	0	448.98	3.07	2.72	1.86	1128.92	5.54	344.27
CCWGG.56046	GCGACGTCCTCCTCCTGGCAGTCATCCACCC	388.47	241.2	1491.6	538.8	774.92	540.96	669.31	673.56	575.41	1569.83	1484.25	1067.45	1021.65	787.97	471.05	965.09	420.82	1106.71	532.96	1245.8	616.95	566.8	1448.6	1000.97	1271.93	364.86	1559.74	1101.86	678.23	827.95	1373.84	578.66	987.74	820.82	1366.98	1017.05	1227.11	422.63	573.76	609.88	410	1.04	27.65	266.55	297.12	137.76	676.11	185.98
CCWGG.56160	GCGAGGAGGGGGCCCAGGTTGGAGGAGGCCA	76.84	72.36	220.35	203.46	181.23	311.24	203.27	187.1	324.08	61.67	20.83	88.95	220.9	209.23	68.07	87.74	231.45	245.06	18.38	84.51	206.98	201.68	134.26	357.49	216.23	245.45	479.22	119.58	508.67	129.24	101.77	267.59	248.32	91.67	81.15	317.42	55.36	249.24	81.48	121.98	146.98	25.92	95.25	78.88	89.13	71.56	116.38	102.88
CCWGG.56506	GCGCCACTGACAGCCAGGGCAAAGCAGACCA	110.99	16.08	339	11.3	18.75	0	118.99	0	158.73	134.56	770.77	214.54	309.26	48.97	19.06	34.12	7.01	51.38	22.05	234.76	23.88	0	120.13	0	165.35	311.79	18.31	93.96	0	533.12	225.34	10.03	320.05	37.5	1161	142.52	489	54.18	98.46	796.9	162.45	9.33	0	0	1.86	28.63	205.05	1.98
CCWGG.57709	GCGTCTGACTGCTCCAGGTGCACCAGCAAGC	72.57	8.04	322.05	18.84	87.49	0	173.53	9.36	264.56	128.95	916.59	130.81	314.78	13.36	19.06	14.62	7.01	15.81	3.68	122.08	15.92	27.82	155.46	44.69	228.95	252.08	27.47	222.08	59.35	16.16	181.72	3.34	358.68	25	624.19	291.51	202.98	25.29	10.19	739.98	23.21	0	6.14	19.04	0	7.16	121.92	19.79
CCWGG.58296	GCTCCGTCCACAACCAGGCCGAGGTGGCCAG	157.95	112.56	101.7	105.5	299.97	148.21	386.71	645.5	291.01	375.64	182.28	15.7	93.88	280.46	141.59	4.87	322.63	118.58	0	103.29	0	132.14	14.13	285.99	508.77	630.21	235.03	8.54	135.65	137.32	21.81	227.45	121.4	4.17	0	136.04	46.13	126.43	169.75	390.32	146.98	10.37	0	152.31	29.71	91.24	5.54	53.42
CCWGG.59201	GCTTGCAAGGCCCCCTGGCCTACCTTGAAAA	0	96.48	203.4	169.55	199.98	29.64	29.75	271.3	138.89	235.47	114.57	115.12	115.97	155.81	204.21	268.08	70.14	39.53	147.02	3.13	127.37	173.86	56.53	107.25	158.99	225.55	384.59	298.95	0	109.05	298.03	217.42	264.87	62.5	455.66	116.6	36.91	50.57	3.4	0	88.96	0	0	27.2	24.14	1.79	60.96	33.64
CCWGG.59471	GGACCACGGCGGGCCAGGTTCTTTTGGCGCA	461.04	361.8	635.63	399.39	381.21	718.81	386.71	458.4	701.08	465.34	562.45	355.82	342.39	311.62	520.06	497.17	533.03	415.02	143.35	1104.94	350.27	570.27	537.04	563.05	820.4	325.06	821.08	726.03	474.76	193.86	392.52	501.73	424.9	687.49	755.27	317.42	562.81	368.45	376.85	235.82	146.98	1.04	33.8	125.12	256.26	119.87	171.8	128.6
CCWGG.59670	GGAGGGAATCCGACCTGGAGACACGACTGTC	443.96	0	262.73	395.62	0	0	451.17	0	668.01	644.75	5.21	0	651.65	529.76	2.72	4.87	0	0	3.68	15.65	581.13	177.34	7.07	0	25.44	451.1	320.49	0	8.48	310.99	7.27	344.52	309.01	0	6.24	732.02	0	314.26	23.77	16.26	0	2.07	0	0	0	62.62	0	267.1
CCWGG.59899	GGCACGGTTTTAGCCAGGACTAAGAGGGTCT	25.61	144.72	0	22.61	99.99	14.82	39.66	636.14	66.14	11.21	15.62	0	0	0	0	0	28.05	0	3.68	9.39	0	0	0	8.94	0	19.9	0	0	0	0	0	6.69	0	20.83	0	0	0	0	6.79	0	0	2.07	0	43.52	5.57	16.1	11.08	0
CCWGG.60421	GGCGAGACGCCGTCCAGGTAGGTCCCTGTCA	281.74	0	67.8	33.91	0	0	594.95	0	661.39	140.16	0	0	994.04	44.52	0	0	0	0	0	0	63.69	10.43	0	0	0	796.06	3.05	0	0	278.68	0	173.93	66.22	0	0	136.04	0	21.67	0	8.13	0	26.96	0	0	1.86	51.88	0	7.91
CCWGG.61086	GGGACCAACGGCCCCTGGGGTTGGTGGGCCA	853.77	1334.65	771.23	787.48	1224.88	2549.19	575.11	1169.38	621.71	543.83	1025.96	1083.15	695.83	507.5	1707.22	930.97	1381.68	2205.52	937.27	3252.22	724.42	1015.37	1462.73	1054.6	2003.29	225.55	851.6	956.65	1271.68	666.4	1184.84	588.7	618.03	1308.32	2134.74	563.59	1531.58	502.1	1144.12	292.74	483.49	0	0	135.99	711.22	100.19	509.85	57.38
CCWGG.61141	GGGAGGCTTTCCGCCAGGTGGCTGGGGGGTC	179.29	0	889.88	452.14	0	0	763.51	0	1177.28	347.61	15.62	10.47	1601.5	672.22	0	0	7.01	3.95	0	0	612.97	792.82	7.07	0	0	1844.2	976.74	0	0	666.4	0	772.67	927.04	0	6.24	706.1	0	476.81	0	0	0	68.44	0	0	0	101.98	0	182.03
CCWGG.61267	GGGCCAAATTGCGCCAGGCCCTCATTAGCCC	294.55	136.68	889.88	474.75	543.7	170.44	208.23	28.07	205.03	459.74	453.09	800.59	530.15	271.56	601.75	833.49	189.37	992.09	672.63	813.84	314.45	1043.18	1491	125.12	585.09	106.14	692.88	409.99	186.51	521	755.97	250.87	601.48	949.99	674.13	453.46	1088.71	111.98	380.24	65.05	123.77	0	3.07	24.48	187.55	37.57	349.14	59.36
CCWGG.61727	GGGTGCATGTCGGCCAGGGCCTGCGCCACCC	68.3	40.2	254.25	222.3	268.72	44.46	94.2	102.91	52.91	95.31	78.12	88.95	110.45	35.61	155.2	121.85	42.08	304.35	136	159.64	59.71	326.86	183.72	80.44	209.87	13.27	369.33	42.71	110.21	113.09	167.19	80.28	248.32	175	280.89	116.6	304.47	21.67	108.64	16.26	15.47	0	0	13.6	102.13	8.95	33.25	0
CCWGG.62405	GTAACGGAGCACTCCAGGGCCACATTCAAGC	1681.93	3497.43	0	369.25	831.17	5231.76	832.92	2507.16	1600.57	627.93	5.21	0	1159.71	877	5.45	4.87	3001.82	0	7.35	15.65	979.17	6.95	0	3414.04	12.72	849.13	0	0	1136.04	1764.94	0	1846.38	0	0	24.97	0	0	0	10.19	8.13	0	468.68	1517.78	1234.83	1266.45	948.22	11.08	0
CCWGG.63541	GTGCCTGCCTCCTCCAGGGTCATGGCGTGGA	4.27	0	1025.48	67.82	0	0	252.85	0	178.58	252.29	0	5.23	93.88	289.37	46.29	794.49	0	79.05	452.1	87.64	103.49	0	741.97	0	139.91	205.65	3.05	3194.53	0	145.4	1097.62	133.8	1131.22	824.99	143.56	1055.92	2454.21	0	0	187.03	3.87	0	0	0	0	37.57	0	488.7
CCWGG.64912	TAGCAATTGTCGGCCAGGACAGTGGCATCTC	0	32.16	0	3.77	0	0	0	112.26	0	0	0	0	0	4.45	803.24	0	133.26	0	0	2241.18	0	0	0	151.93	2060.53	0	0	0	211.95	0	0	0	877.38	0	12.48	1101.26	0	754.96	13.58	886.35	1841.14	0	9.22	10.88	0	3.58	0	955.63
CCWGG.65592	TCAGCCTGCAGGGCCAGGGTGCCGTTGAACA	661.67	562.81	567.83	354.18	712.43	615.07	352.01	645.5	859.81	1637.11	369.76	355.82	944.33	948.23	117.08	365.56	813.58	264.82	227.89	375.62	601.03	278.18	664.24	670.3	438.82	517.44	485.32	529.58	822.35	484.65	457.95	729.18	463.52	254.16	574.26	246.17	313.7	75.86	275	243.95	154.72	16.59	30.72	141.43	163.41	112.71	232.76	59.36
CCWGG.66829	TCGACGACATGGGCCAGGACGACGCCATCGC	29.88	8.04	33.9	22.61	37.5	0	475.96	0	13.23	50.46	83.33	41.86	44.18	284.91	5.45	9.75	105.2	7.91	73.51	153.38	11.94	34.77	14.13	178.75	25.44	0	57.99	17.08	8.48	169.63	0	40.14	38.63	8.33	18.73	0	0	216.73	3.4	0	0	3.11	0	0	3.71	35.78	11.08	0
CCWGG.66909	TCGATCTGCATTGCCAGGAAGTAGCTGGGTC	102.45	0	881.4	105.5	0	0	104.12	0	138.89	487.77	0	0	160.15	164.72	62.63	0	0	3.95	0	37.56	139.31	191.25	0	0	19.08	225.55	616.57	0	0	201.94	0	267.59	689.77	0	56.18	997.62	0	386.51	20.37	32.53	92.83	8.3	0	0	0	85.88	0	219.62
CCWGG.67405	TCGGGCGCAACGGCCTGGTGCTGAGCAGGTC	89.65	0	771.23	22.61	0	0	599.9	0	443.13	269.11	0	0	552.24	26.71	0	0	0	0	0	0	59.71	27.82	0	0	0	152.58	85.47	0	0	189.82	0	86.97	733.91	0	0	524.72	0	101.14	0	0	0	21.78	0	0	0	42.94	0	55.4
CCWGG.67406	TCGGGCGCAACGGCCTGGTGCTGAGCAGTCA	21.34	32.16	8.48	18.84	256.22	14.82	133.86	411.62	79.37	319.57	0	0	138.06	22.26	5.45	0	49.1	7.91	0	6.26	0	3.48	7.07	357.49	12.72	79.61	0	0	364.55	68.66	0	16.72	0	0	37.45	0	0	3.61	0	65.05	77.36	5.18	15.36	201.27	22.28	17.89	0	0
CCWGG.68479	TGATGGTGGACGACCAGGTCCGCTCCCTCAA	294.55	209.04	406.8	290.12	506.2	229.72	490.83	243.23	1289.72	1059.64	244.77	340.12	563.29	890.36	65.35	531.29	231.45	79.05	294.05	541.52	370.17	406.84	459.31	777.54	801.32	1074.68	775.29	247.7	262.81	367.53	690.55	956.64	916.01	375	530.56	285.03	369.05	270.92	213.89	390.32	189.53	30.07	175.13	285.59	96.56	48.31	415.64	110.8
CCWGG.69840	TGCGACACGGACGCCAGGGGGTTGCCGTCCA	128.07	16.08	25.43	60.29	31.25	0	29.75	0	39.68	22.43	20.83	0	88.36	111.29	261.39	0	0	51.38	0	87.64	127.37	17.39	0	8.94	95.39	33.17	103.78	0	0	266.56	0	60.21	82.77	0	268.4	0	0	65.02	61.11	16.26	7.74	0	0	0	0	10.73	0	3.96
CCWGG.70607	TGCTGATGGTATCCCTGGGGAGACATCATTG	273.21	0	237.3	139.41	224.98	0	4.96	851.31	416.68	0	244.77	104.65	474.93	329.43	68.07	141.35	14.03	0	0	347.45	314.45	486.82	325.05	822.23	0	364.86	879.07	196.46	262.81	181.74	188.99	250.87	297.98	254.16	237.19	0	848.83	137.26	0	138.24	205	0	36.87	116.96	100.28	14.31	94.21	138.5
CCWGG.71044	TGGACGACGCCAGCCTGGACTGGACCCTGAG	17.08	24.12	101.7	7.54	62.49	74.1	29.75	149.68	0	50.46	5.21	0	0	35.61	10.89	24.37	42.08	19.76	3.68	31.3	0	0	0	116.18	139.91	79.61	67.15	153.75	118.69	56.54	7.27	36.79	71.74	33.33	174.77	32.39	55.36	3.61	6.79	130.11	0	0	9.22	54.4	11.14	3.58	88.67	0
CCWGG.71653	TGGGCAAGTCATGCCTGGCTGTGAGTTTGAA	964.76	80.4	0	271.29	331.22	578.01	763.51	0	330.7	11.21	781.18	361.05	452.84	814.68	503.72	667.76	203.39	3.95	396.96	788.8	764.23	3.48	586.51	509.42	992.11	26.54	2167.15	802.9	508.67	807.75	392.52	357.9	441.45	300	1185.97	1166.04	0	166.16	590.73	447.24	487.36	2.07	21.51	57.12	100.28	80.51	365.76	67.27
CCWGG.72785	TTCATCAAATGTTCCAGGTACTTGTGGCAAA	572.03	715.57	508.5	516.2	631.19	1193.08	813.09	1309.71	939.18	1154.95	322.89	0	1248.07	427.37	21.78	321.7	1150.23	415.02	249.94	172.16	286.59	146.05	395.71	1555.08	782.24	338.32	497.53	794.36	1687.1	597.74	399.79	464.94	573.88	58.33	156.05	1068.87	341.38	310.65	217.28	333.4	212.74	11.41	104.46	247.51	358.39	200.38	321.43	243.36
CCWGG.73302	TTGCAGCTGATCACCAGGGCCGAGCCCGAGC	72.57	0	415.28	30.14	12.5	7.41	19.83	9.36	0	44.85	6598.41	1726.75	38.66	40.07	484.66	1121.07	0	2422.92	455.77	2410.21	19.9	260.8	1300.21	8.94	3911.19	0	494.48	1930.39	0	68.66	668.75	40.14	524.22	1404.15	3520.45	608.93	2039.03	252.86	2057.38	3130.69	738.78	1.04	0	0	3.71	7.16	1197.05	362.07
CCWGG.88747	AGCTGGCCCGCTCCCAGGACATGTCCAGGTC	17.08	16.08	254.25	15.07	6.25	363.11	14.87	2647.48	753.99	16.82	828.06	533.72	563.29	347.24	5.45	872.48	2602.05	723.32	7.35	12.52	278.62	13.91	431.05	1581.9	2556.59	490.9	0	358.74	1356.46	371.57	7.27	1036.91	717.36	8.33	817.69	472.9	479.77	3.61	20.37	1040.85	429.34	2.07	405.56	0	0	200.38	493.23	0
CCWGG.99057	CAGGAGCAGATCACCAGGGTGCTGCTCGAGC	4.27	353.76	796.65	0	574.94	214.9	24.79	46.78	0	0	567.66	340.12	5.52	0	296.79	560.53	42.08	114.62	683.66	203.46	15.92	330.34	826.76	125.12	254.39	6.63	521.95	392.91	152.6	0	494.29	20.07	524.22	741.66	524.32	531.2	1928.31	97.53	291.97	341.53	293.96	0	104.46	19.04	44.57	0	759.24	162.24
CCWGG.101039	CCACATTTCGACGCCTGGCTCCTTTGATAAG	8.54	0	42.38	0	0	0	0	0	52.91	11.21	0	0	16.57	0	0	0	0	0	0	0	3.98	3.48	0	160.87	0	0	0	85.42	0	4.04	21.81	3.34	27.59	4.17	0	0	0	0	0	16.26	23.21	0	6.14	16.32	1.86	0	44.34	0
CCWGG.101093	CCACCCAGAAAGCCCAGGTTGTCAATCTCAT	21.34	932.65	33.9	3.77	956.15	1378.34	9.92	608.08	0	0	1874.84	1302.91	27.61	17.81	2406.99	799.37	554.07	1256.91	577.07	2673.14	43.78	24.34	621.84	598.8	2537.51	26.54	39.68	657.7	627.36	12.12	639.67	63.55	27.59	849.99	2989.88	32.39	2334.27	3.61	1283.31	2057.31	1438.87	5.18	703.58	244.79	272.97	5.37	725.99	5.94
CCWGG.138309	AAACTTCCTCCGTCCAGGAGTCGCACTTGCA	0	48.24	0	0	31.25	14.82	14.87	168.39	0	0	124.99	0	16.57	0	21.78	0	0	39.53	0	50.08	0	0	0	160.87	108.11	0	0	0	220.42	8.08	0	0	0	0	318.34	0	0	0	44.14	609.88	61.89	0	9.22	70.72	18.57	0	0	0
CCWGG.149763	ATCGGGTTCAAGGCCAGGACCGAGTGTCAGT	123.8	0	93.23	0	6.25	0	49.58	0	152.12	0	296.85	88.95	82.84	84.58	163.37	48.74	0	1189.72	62.48	876.44	15.92	20.86	233.19	0	6.36	132.68	0	307.5	0	0	283.49	10.03	33.11	37.5	18.73	103.65	129.17	25.29	213.89	829.43	448.68	2.07	0	0	0	0	105.3	13.85
CCWGG.152768	CACCATGTTCCCTCCTGGTTACAAAGTTGCC	0	0	0	3.77	6.25	0	0	28.07	0	0	2702.9	0	0	0	2752.79	0	7.01	889.32	0	3737.39	0	0	0	8.94	2772.81	0	0	0	8.48	0	0	0	0	0	4107.19	6.48	0	0	1751.82	2252.47	2193.12	0	0	0	0	0	0	0
CCWGG.162379	CGGCTGGCAGATTCCAGGAAGACTACTGGCA	0	16.08	228.83	0	0	0	0	0	0	11.21	1801.93	1376.17	0	0	1309.68	321.7	0	984.19	441.07	3371.17	0	246.89	529.98	0	1214.7	0	317.44	119.58	0	8.08	966.77	6.69	722.87	670.82	1704.05	440.51	1688.43	718.83	831.78	1862.15	533.77	0	0	0	0	1.79	853.45	41.55
CCWGG.177472	GGCTATGCCCGAGCCTGGGTACGGCTTGCCA	4.27	0	16.95	11.3	0	0	4.96	0	6.61	67.28	2728.94	0	16.57	22.26	196.04	0	0	695.65	0	2357	39.8	0	0	0	1011.19	39.8	0	0	0	8.08	0	30.1	0	0	2247.09	0	0	0	471.91	1699.52	166.32	0	0	0	0	14.31	0	1.98
CCWGG.183988	TAGCAATTGTCGGCCAGGACAGTGGCATGCG	0	1262.29	0	1209.48	6.25	0	0	2984.26	0	1205.41	10.42	0	5.52	8.9	122.53	0	1935.76	94.86	0	316.14	3.98	0	0	1930.45	451.54	2136.09	0	0	2712.92	1970.92	0	6.69	0	0	62.42	6.48	0	0	71.3	203.29	170.19	36.29	239.65	0	0	3.58	0	0
CCWGG.184744	TCGACTGCGCAAACCAGGCGGCTGCTTTTTG	4.27	0	0	0	6.25	0	0	0	0	0	1041.58	308.72	0	0	16.34	4.87	0	79.05	0	347.45	0	0	14.13	0	1291.01	0	0	187.91	0	0	312.57	0	0	33.33	580.5	0	396.73	0	30.56	618.01	162.45	0	0	0	0	0	282.64	0
CCWGG.184939	TCGGACCATGGAACCAGGCGGCTAGGTTGTT	0	0	0	0	0	0	0	9.36	0	0	1744.65	0	0	0	84.41	0	0	15.81	0	341.19	0	0	21.2	17.87	750.44	0	0	8.54	0	0	0	0	16.55	0	1410.67	0	0	0	203.7	1398.65	181.79	0	0	10.88	0	0	5.54	0
CCWGG.212244	CCCTGTGCAGACACCAGGGCCCTGTTGTCCG	273.21	0	813.6	0	6.25	0	426.38	0	548.96	644.75	135.41	41.86	0	351.69	460.16	4.87	0	3.95	547.66	3.13	433.86	295.57	565.31	312.8	6.36	431.2	0	1007.9	576.5	609.85	21.81	0	402.82	4.17	268.4	0	1485.45	0	115.43	48.79	19.34	0	30.72	0	0	23.26	426.73	47.48
CCWGG.228836	GCGCCCAGGATCTCCTGGCGCAGGGAGAACA	0	40.2	144.08	79.12	574.94	7.41	79.33	102.91	171.96	0	72.91	261.63	5.52	0	0	229.09	0	47.43	62.48	59.47	91.55	0	190.79	62.56	89.04	0	122.09	819.99	178.04	76.74	152.65	0	27.59	0	0	0	0	25.29	74.69	146.37	19.34	10.37	0	21.76	1.86	3.58	116.38	114.76
CCWGG.233645	GGCTTGTGGCCCACCAGGTGCTGGTAGAAAG	0	0	542.4	0	0	0	0	0	0	0	614.53	413.37	0	0	457.44	414.31	0	185.77	396.96	591.6	0	580.71	473.44	0	317.98	0	943.17	392.91	8.48	0	428.87	0	1109.14	762.49	692.85	1081.83	894.96	642.98	217.28	130.11	263.02	0	0	2.72	1.86	0	515.4	98.93
CCWGG.240325	TCGATTGGCAAGTCCAGGCCGCTGGTCGAAG	0	1632.13	0	0	1068.64	6973.21	0	3096.53	0	0	26.04	0	0	0	0	0	4320.38	3.95	0	0	0	0	0	1349.53	0	0	0	0	5824.3	0	0	0	0	0	0	0	0	0	13.58	0	0	0	212	388.95	783.64	0	0	0
CCWGG.247335	ACCTCAAGACCGACCTGGTAGAGGGGACTGC	0	0	262.73	0	0	0	0	0	0	0	0	565.12	0	0	0	155.97	0	0	367.56	0	0	135.61	35.33	8.94	0	0	369.33	25.62	0	0	232.61	0	507.67	208.33	0	103.65	516.68	473.2	0	0	3.87	0	0	0	0	0	121.92	17.81
CCWGG.286203	GTCGAGCAGATCACCAGGGTGCTGCTCGAGC	512.26	0	601.73	312.73	0	0	1006.45	0	793.67	1154.95	5.21	0	309.26	845.84	2.72	0	0	11.86	0	6.26	242.8	427.71	0	0	6.36	398.03	265.55	0	0	686.59	0	458.25	452.49	0	24.97	297.99	0	72.24	3.4	16.26	0	438.61	0	0	0	533.15	0	146.41
CCWGG.287968	TCATGCAGTCATCCCAGGCGGTCCAAGTACT	0	72.36	16.95	0	174.98	140.8	19.83	130.97	26.46	5.61	619.74	0	16.57	0	5.45	0	7.01	63.24	0	81.38	0	0	0	509.42	254.39	6.63	0	0	161.08	0	0	0	16.55	0	280.89	12.96	0	0	179.94	309	127.64	0	3.07	13.6	39	0	0	0
CCWGG.289409	TGCACAGCATCCGCCAGGTTTATTTTGCCTG	0	8.04	728.85	0	0	0	0	0	0	0	20.83	423.84	5.52	0	0	219.34	0	0	257.29	0	0	41.73	819.7	0	6.36	0	24.42	1170.19	0	0	814.13	0	755.98	12.5	12.48	505.29	802.69	10.84	0	40.66	0	0	0	0	0	0	1280.18	37.59
CCWGG.306131	ACGCGTCCACCGTCCAGGACATGCCTCCTGA	0	0	584.78	0	0	0	0	0	0	0	0	156.98	0	0	0	29.25	0	0	7.35	0	0	24.34	169.59	0	0	0	3.05	196.46	0	0	130.84	0	1004.3	37.5	0	492.33	202.98	28.9	0	0	0	0	0	0	0	0	205.05	25.72
CCWGG.332811	CACCTGGCAACCTCCTGGTAAAATAACACAG	4.27	0	0	18.84	0	81.51	0	0	6.61	297.15	0	0	127.02	26.71	19.06	53.62	0	0	0	0	0	73.02	0	151.93	89.04	6.63	0	0	8.48	4.04	43.61	0	331.09	0	0	310.95	36.91	0	0	0	0	0	0	0	0	0	5.54	0
CCWGG.465447	TGCTTCCGTTCATCCTGGATTTGTCCAACTG	0	2347.7	0	0	624.94	3720.03	0	5201.41	6.61	0	0	5.23	0	4.45	0	0	3184.18	0	7.35	0	3.98	3.48	0	813.29	0	19.9	3.05	0	1492.11	0	0	0	0	0	0	6.48	0	7.22	0	0	0	0	1960.21	339.99	421.53	0	0	9.89
CCWGG.590619	ATGCAGACTGATTCCAGGCACGGACGACACC	0	0	0	0	0	0	0	0	0	0	0	0	0	115.75	0	0	7.01	1339.92	0	0	0	0	0	0	0	0	0	0	0	0	0	0	0	0	0	0	0	0	0	3659.25	0	0	0	0	9.28	21.47	0	0
CCWGG.628243	CTGCACATAATATCCTGGTCATCAGAATTAC	0	136.68	8.48	3.77	299.97	0	0	486.46	0	0	0	68.02	0	0	130.7	160.85	0	0	0	0	95.53	6.95	169.59	0	0	0	140.41	0	0	0	654.21	0	0	108.33	0	0	0	0	0	0	0	0	0	0	0	1.79	0	89.03
CCWGG.645169	GTAAGAAGCCATACCAGGACCCGTGTTACCG	29.88	48.24	169.5	37.68	112.49	7.41	64.45	336.78	138.89	28.03	5.21	10.47	11.04	4.45	5.45	9.75	0	31.62	11.03	0	31.84	17.39	14.13	8.94	12.72	0	0	0	0	0	7.27	6.69	11.04	54.17	18.73	12.96	0	14.45	6.79	16.26	3.87	7.26	0	32.64	5.57	21.47	22.17	0
Average
[truncated: 242 more columns]
