# Supplementary material for: Patterns and Functional Insights of DNA Methylation Variation in a South American Mayfly Across an Agriculturally Impacted Semi-Arid Watershed
Source: Biology (Basel). 2025 Dec 31;15(1):90. doi: 10.3390/biology15010090 (PMC12784713; doi:10.3390/biology15010090)
Supplement: Supplementary file 1 [file biology-15-00090-s001.zip › TableS6.xls]

## Sheet: Enrich_Analysis_total
Symbol List for GO Enrich Analysis
FBgn0261111		Analysis Type:	PANTHER Overrepresentation Test (Released 20240807)									Analysis Type:	PANTHER Overrepresentation Test (Released 20240807)
AGO2		Annotation Version and Release Date:	GO Ontology database DOI: 10.5281/zenodo.15066566 Released 2025-03-16									Annotation Version and Release Date:	GO Ontology database DOI: 10.5281/zenodo.15066566 Released 2025-03-16
AGO2		Analyzed List:	upload_1 (Drosophila melanogaster)									Analyzed List:	upload_1 (Drosophila melanogaster)
ALG1		Reference List:	Drosophila melanogaster (all genes in database)									Reference List:	Drosophila melanogaster (all genes in database)
aPKC		Test Type:	FISHER									Test Type:	FISHER
Arl6IP1		Correction:	FDR									Correction:	BONFERRONI
ash1		GO biological process complete	Drosophila melanogaster - REFLIST (13821)	upload_1 (256)	upload_1 (expected)	upload_1 (over/under)	upload_1 (fold Enrichment)	upload_1 (raw P-value)	upload_1 (FDR)			Bonferroni count:	3409
ATPsynG		fatty-acyl-CoA biosynthetic process (GO:0046949)	16	5	.30	+	16.87	7.75E-06	9.24E-03			GO biological process complete	Drosophila melanogaster - REFLIST (13821)	upload_1 (256)	upload_1 (expected)	upload_1 (over/under)	upload_1 (fold Enrichment)	upload_1 (P-value)
Bap170		fatty acid derivative biosynthetic process (GO:1901570)	21	5	.39	+	12.85	3.35E-05	2.18E-02			fatty-acyl-CoA biosynthetic process (GO:0046949)	16	5	.30	+	16.87	2.64E-02
CG2182		acyl-CoA biosynthetic process (GO:0071616)	26	5	.48	+	10.38	1.00E-04	3.99E-02			Unclassified (UNCLASSIFIED)	2490	72	46.12	+	1.56	0.00E00
Cp190		thioester biosynthetic process (GO:0035384)	26	5	.48	+	10.38	1.00E-04	3.78E-02			cellular process (GO:0009987)	8021	88	148.57	-	.59	5.51E-11
FBgn0003479		long-chain fatty acid metabolic process (GO:0001676)	27	5	.50	+	10.00	1.21E-04	4.34E-02			metabolic process (GO:0008152)	4223	43	78.22	-	.55	1.60E-03
FBgn0004854		Unclassified (UNCLASSIFIED)	2490	72	46.12	+	1.56	7.13E-05	3.00E-02			multicellular organismal process (GO:0032501)	2911	22	53.92	-	.41	3.40E-04
FBgn0027490		biological_process (GO:0008150)	11331	184	209.88	-	.88	7.13E-05	3.19E-02			cellular response to stimulus (GO:0051716)	1507	8	27.91	-	.29	2.16E-02
FBgn0029834		cellular process (GO:0009987)	8021	88	148.57	-	.59	1.62E-14	1.16E-10			response to stimulus (GO:0050896)	2555	12	47.33	-	.25	3.23E-07
FBgn0032051		primary metabolic process (GO:0044238)	3716	40	68.83	-	.58	2.38E-05	1.89E-02
FBgn0033566		metabolic process (GO:0008152)	4223	43	78.22	-	.55	4.70E-07	8.41E-04
FBgn0035995		macromolecule metabolic process (GO:0043170)	2829	27	52.40	-	.52	2.98E-05	2.13E-02
FBgn0036180		developmental process (GO:0032502)	2647	25	49.03	-	.51	5.35E-05	2.74E-02
FBgn0036373		anatomical structure development (GO:0048856)	2507	22	46.44	-	.47	1.84E-05	1.64E-02
FBgn0036500		multicellular organismal process (GO:0032501)	2911	22	53.92	-	.41	9.97E-08	2.38E-04
FBgn0051729		cellular response to stimulus (GO:0051716)	1507	8	27.91	-	.29	6.34E-06	9.07E-03
FBgn0083969		signaling (GO:0023052)	1193	6	22.10	-	.27	6.48E-05	3.09E-02
FBgn0085437		cell communication (GO:0007154)	1207	6	22.36	-	.27	4.47E-05	2.46E-02
FBgn0259222		response to stress (GO:0006950)	1264	6	23.41	-	.26	1.56E-05	1.59E-02
FBgn0261111		response to stimulus (GO:0050896)	2555	12	47.33	-	.25	9.46E-11	3.39E-07
Flacc		response to chemical (GO:0042221)	816	2	15.11	-	.13	4.15E-05	2.48E-02
GYF
HDAC11
Hsp67Bc
Ints14
Kibra
l(3)80Fj
MESR6
Mkk4
Moe
mon2
Nedd8
Not1
Nup154
p
Papst2
PIGV
pwn
Ran
row
SF3B1
spn-A
stau
tim
tim13
trh
Unr
zfh2

## Sheet: appendix
Group	GO biological process complete	Drosophila melanogaster - REFLIST (13821)	upload_1 (12)	upload_1 (expected)	upload_1 (over/under)	upload_1 (fold Enrichment)	upload_1 (raw P-value)
1	homeostatic process (GO:0042592)	462	3	.40	+	7.48	6.52E-03
1	intracellular transport (GO:0046907)	583	3	.51	+	5.93	1.24E-02
1	regulation of cellular component organization (GO:0051128)	706	3	.61	+	4.89	2.07E-02
1	cellular macromolecule localization (GO:0070727)	712	3	.62	+	4.85	2.11E-02
1	establishment of localization in cell (GO:0051649)	725	3	.63	+	4.77	2.22E-02
1	regulation of nucleobase-containing compound metabolic process (GO:0019219)	1299	5	1.13	+	4.43	3.28E-03
1	cellular localization (GO:0051641)	1096	4	.95	+	4.20	1.16E-02
1	regulation of primary metabolic process (GO:0080090)	1656	6	1.44	+	4.17	1.42E-03
1	macromolecule localization (GO:0033036)	847	3	.74	+	4.08	3.33E-02
1	regulation of metabolic process (GO:0019222)	2024	7	1.76	+	3.98	5.74E-04
1	developmental process involved in reproduction (GO:0003006)	903	3	.78	+	3.83	3.92E-02
1	regulation of macromolecule metabolic process (GO:0060255)	1860	6	1.61	+	3.72	2.63E-03
1	reproductive process (GO:0022414)	1425	4	1.24	+	3.23	2.83E-02
1	nucleobase-containing compound metabolic process (GO:0006139)	1455	4	1.26	+	3.17	3.03E-02
1	regulation of gene expression (GO:0010468)	1638	4	1.42	+	2.81	4.45E-02
1	multicellular organism development (GO:0007275)	2062	5	1.79	+	2.79	2.34E-02
1	regulation of macromolecule biosynthetic process (GO:0010556)	1653	4	1.44	+	2.79	4.58E-02
1	regulation of biosynthetic process (GO:0009889)	1693	4	1.47	+	2.72	4.95E-02
1	developmental process (GO:0032502)	2647	6	2.30	+	2.61	1.57E-02
1	regulation of cellular process (GO:0050794)	3782	8	3.28	+	2.44	5.13E-03
1	multicellular organismal process (GO:0032501)	2911	6	2.53	+	2.37	2.48E-02
1	regulation of biological process (GO:0050789)	4000	8	3.47	+	2.30	7.46E-03
1	biological regulation (GO:0065007)	4215	8	3.66	+	2.19	1.05E-02
2	nuclear export (GO:0051168)	85	3	.12	+	24.39	2.37E-04
2	nucleobase-containing compound transport (GO:0015931)	96	3	.14	+	21.60	3.40E-04
2	regulation of protein localization (GO:0032880)	108	3	.16	+	19.20	4.80E-04
2	nuclear transport (GO:0051169)	120	3	.17	+	17.28	6.53E-04
2	nucleocytoplasmic transport (GO:0006913)	120	3	.17	+	17.28	6.53E-04
2	RNA localization (GO:0006403)	128	3	.19	+	16.20	7.88E-04
2	oocyte differentiation (GO:0009994)	159	3	.23	+	13.04	1.48E-03
2	regulation of cellular localization (GO:0060341)	170	3	.25	+	12.20	1.79E-03
2	epigenetic regulation of gene expression (GO:0040029)	171	3	.25	+	12.12	1.82E-03
2	establishment of protein localization to organelle (GO:0072594)	183	3	.26	+	11.33	2.21E-03
2	meiotic cell cycle process (GO:1903046)	190	3	.27	+	10.91	2.45E-03
2	meiotic cell cycle (GO:0051321)	200	3	.29	+	10.37	2.84E-03
2	post-transcriptional regulation of gene expression (GO:0010608)	219	3	.32	+	9.47	3.67E-03
2	intracellular protein transport (GO:0006886)	248	3	.36	+	8.36	5.19E-03
2	protein localization to organelle (GO:0033365)	271	3	.39	+	7.65	6.64E-03
2	chromatin remodeling (GO:0006338)	279	3	.40	+	7.43	7.19E-03
2	negative regulation of gene expression (GO:0010629)	382	4	.55	+	7.24	1.96E-03
2	ribonucleoprotein complex biogenesis (GO:0022613)	291	3	.42	+	7.12	8.08E-03
2	nitrogen compound transport (GO:0071705)	508	5	.74	+	6.80	6.45E-04
2	protein-containing complex assembly (GO:0065003)	418	4	.60	+	6.61	2.72E-03
2	negative regulation of macromolecule biosynthetic process (GO:0010558)	637	6	.92	+	6.51	2.08E-04
2	regulation of protein metabolic process (GO:0051246)	319	3	.46	+	6.50	1.04E-02
2	negative regulation of biosynthetic process (GO:0009890)	651	6	.94	+	6.37	2.34E-04
2	oogenesis (GO:0048477)	544	5	.79	+	6.35	8.79E-04
2	chromatin organization (GO:0006325)	340	3	.49	+	6.10	1.23E-02
2	intracellular transport (GO:0046907)	583	5	.84	+	5.93	1.20E-03
2	negative regulation of macromolecule metabolic process (GO:0010605)	712	6	1.03	+	5.82	3.81E-04
2	female gamete generation (GO:0007292)	594	5	.86	+	5.82	1.31E-03
2	protein transport (GO:0015031)	357	3	.52	+	5.81	1.41E-02
2	regionalization (GO:0003002)	480	4	.69	+	5.76	4.47E-03
2	protein-containing complex organization (GO:0043933)	490	4	.71	+	5.64	4.81E-03
2	regulation of localization (GO:0032879)	373	3	.54	+	5.56	1.58E-02
2	eye development (GO:0001654)	377	3	.55	+	5.50	1.63E-02
2	visual system development (GO:0150063)	377	3	.55	+	5.50	1.63E-02
2	sensory system development (GO:0048880)	377	3	.55	+	5.50	1.63E-02
2	pattern specification process (GO:0007389)	509	4	.74	+	5.43	5.51E-03
2	negative regulation of metabolic process (GO:0009892)	767	6	1.11	+	5.41	5.67E-04
2	anatomical structure formation involved in morphogenesis (GO:0048646)	542	4	.78	+	5.10	6.87E-03
2	germ cell development (GO:0007281)	681	5	.99	+	5.07	2.39E-03
2	macromolecule localization (GO:0033036)	847	6	1.23	+	4.90	9.59E-04
2	cellular macromolecule localization (GO:0070727)	712	5	1.03	+	4.85	2.90E-03
2	establishment of localization in cell (GO:0051649)	725	5	1.05	+	4.77	3.14E-03
2	gamete generation (GO:0007276)	882	6	1.28	+	4.70	1.19E-03
2	cellular process involved in reproduction in multicellular organism (GO:0022412)	736	5	1.07	+	4.69	3.35E-03
2	establishment of protein localization (GO:0045184)	445	3	.64	+	4.66	2.52E-02
2	developmental process involved in reproduction (GO:0003006)	903	6	1.31	+	4.59	1.34E-03
2	sensory organ development (GO:0007423)	473	3	.68	+	4.38	2.95E-02
2	embryo development (GO:0009790)	503	3	.73	+	4.12	3.45E-02
2	protein localization (GO:0008104)	672	4	.97	+	4.11	1.44E-02
2	sexual reproduction (GO:0019953)	1180	7	1.71	+	4.10	9.32E-04
2	cell cycle process (GO:0022402)	522	3	.76	+	3.97	3.79E-02
2	regulation of biological quality (GO:0065008)	888	5	1.29	+	3.89	7.46E-03
2	multicellular organismal reproductive process (GO:0048609)	1070	6	1.55	+	3.88	3.20E-03
2	cellular localization (GO:0051641)	1096	6	1.59	+	3.78	3.61E-03
2	regulation of primary metabolic process (GO:0080090)	1656	9	2.40	+	3.76	2.43E-04
2	cell development (GO:0048468)	1293	7	1.87	+	3.74	1.60E-03
2	regulation of nucleobase-containing compound metabolic process (GO:0019219)	1299	7	1.88	+	3.72	1.65E-03
2	imaginal disc development (GO:0007444)	561	3	.81	+	3.70	4.54E-02
2	cell differentiation (GO:0030154)	1550	8	2.24	+	3.57	8.94E-04
2	cellular developmental process (GO:0048869)	1552	8	2.25	+	3.56	9.02E-04
2	negative regulation of cellular process (GO:0048523)	1397	7	2.02	+	3.46	2.52E-03
2	reproductive process (GO:0022414)	1425	7	2.06	+	3.39	2.82E-03
2	regulation of RNA metabolic process (GO:0051252)	1236	6	1.79	+	3.35	6.54E-03
2	regulation of macromolecule metabolic process (GO:0060255)	1860	9	2.69	+	3.34	5.88E-04
2	cellular component biogenesis (GO:0044085)	1246	6	1.80	+	3.33	6.80E-03
2	negative regulation of biological process (GO:0048519)	1463	7	2.12	+	3.31	3.28E-03
2	cellular component assembly (GO:0022607)	1061	5	1.54	+	3.26	1.55E-02
2	RNA metabolic process (GO:0016070)	866	4	1.25	+	3.19	3.32E-02
2	transport (GO:0006810)	1796	8	2.60	+	3.08	2.36E-03
2	regulation of metabolic process (GO:0019222)	2024	9	2.93	+	3.07	1.10E-03
2	nucleic acid metabolic process (GO:0090304)	1141	5	1.65	+	3.03	2.07E-02
2	positive regulation of cellular process (GO:0048522)	1611	7	2.33	+	3.00	5.66E-03
2	regulation of gene expression (GO:0010468)	1638	7	2.37	+	2.95	6.20E-03
2	regulation of macromolecule biosynthetic process (GO:0010556)	1653	7	2.39	+	2.93	6.53E-03
2	localization (GO:0051179)	2145	9	3.10	+	2.90	1.69E-03
2	nucleobase-containing compound biosynthetic process (GO:0034654)	954	4	1.38	+	2.90	4.50E-02
2	establishment of localization (GO:0051234)	1918	8	2.78	+	2.88	3.61E-03
2	regulation of biosynthetic process (GO:0009889)	1693	7	2.45	+	2.86	7.45E-03
2	nucleobase-containing compound metabolic process (GO:0006139)	1455	6	2.11	+	2.85	1.43E-02
2	positive regulation of biological process (GO:0048518)	1698	7	2.46	+	2.85	7.57E-03
2	cellular component organization or biogenesis (GO:0071840)	2864	11	4.14	+	2.65	7.67E-04
2	organelle organization (GO:0006996)	1563	6	2.26	+	2.65	1.98E-02
2	developmental process (GO:0032502)	2647	10	3.83	+	2.61	1.83E-03
2	cellular component organization (GO:0016043)	2695	10	3.90	+	2.56	2.11E-03
2	regulation of cellular process (GO:0050794)	3782	14	5.47	+	2.56	8.68E-05
2	biological regulation (GO:0065007)	4215	15	6.10	+	2.46	5.25E-05
2	regulation of biological process (GO:0050789)	4000	14	5.79	+	2.42	1.69E-04
2	multicellular organism development (GO:0007275)	2062	7	2.98	+	2.35	2.13E-02
2	anatomical structure development (GO:0048856)	2507	8	3.63	+	2.21	1.84E-02
2	multicellular organismal process (GO:0032501)	2911	9	4.21	+	2.14	2.28E-02
3	cell fate commitment (GO:0045165)	302	3	.37	+	8.08	5.60E-03
3	regulation of protein metabolic process (GO:0051246)	319	3	.39	+	7.65	6.51E-03
3	regulation of intracellular signal transduction (GO:1902531)	410	3	.50	+	5.95	1.29E-02
3	animal organ morphogenesis (GO:0009887)	721	5	.89	+	5.64	1.39E-03
3	sensory organ development (GO:0007423)	473	3	.58	+	5.16	1.89E-02
3	embryo development (GO:0009790)	503	3	.62	+	4.85	2.23E-02
3	germ cell development (GO:0007281)	681	4	.84	+	4.78	8.32E-03
3	oogenesis (GO:0048477)	544	3	.67	+	4.48	2.73E-02
3	cellular process involved in reproduction in multicellular organism (GO:0022412)	736	4	.91	+	4.42	1.09E-02
3	epithelium development (GO:0060429)	555	3	.68	+	4.39	2.88E-02
3	female gamete generation (GO:0007292)	594	3	.73	+	4.11	3.43E-02
3	anatomical structure morphogenesis (GO:0009653)	1455	7	1.79	+	3.91	1.06E-03
3	regulation of signal transduction (GO:0009966)	834	4	1.03	+	3.90	1.67E-02
3	tissue development (GO:0009888)	646	3	.79	+	3.78	4.24E-02
3	gamete generation (GO:0007276)	882	4	1.08	+	3.69	2.01E-02
3	developmental process involved in reproduction (GO:0003006)	903	4	1.11	+	3.60	2.17E-02
3	regulation of developmental process (GO:0050793)	679	3	.84	+	3.59	4.80E-02
3	animal organ development (GO:0048513)	1141	5	1.40	+	3.56	1.01E-02
3	regulation of primary metabolic process (GO:0080090)	1656	7	2.04	+	3.44	2.28E-03
3	regulation of signaling (GO:0023051)	970	4	1.19	+	3.35	2.75E-02
3	regulation of cell communication (GO:0010646)	974	4	1.20	+	3.34	2.79E-02
3	regulation of RNA metabolic process (GO:0051252)	1236	5	1.52	+	3.29	1.41E-02
3	regulation of metabolic process (GO:0019222)	2024	8	2.49	+	3.21	1.47E-03
3	cell differentiation (GO:0030154)	1550	6	1.91	+	3.15	8.17E-03
3	cell development (GO:0048468)	1293	5	1.59	+	3.14	1.69E-02
3	cellular developmental process (GO:0048869)	1552	6	1.91	+	3.14	8.22E-03
3	regulation of nucleobase-containing compound metabolic process (GO:0019219)	1299	5	1.60	+	3.13	1.72E-02
3	regulation of response to stimulus (GO:0048583)	1050	4	1.29	+	3.10	3.55E-02
3	developmental process (GO:0032502)	2647	10	3.26	+	3.07	3.38E-04
3	regulation of macromolecule metabolic process (GO:0060255)	1860	7	2.29	+	3.06	4.48E-03
3	multicellular organismal reproductive process (GO:0048609)	1070	4	1.32	+	3.04	3.77E-02
3	regulation of RNA biosynthetic process (GO:2001141)	1088	4	1.34	+	2.99	3.97E-02
3	regulation of DNA-templated transcription (GO:0006355)	1088	4	1.34	+	2.99	3.97E-02
3	regulation of gene expression (GO:0010468)	1638	6	2.01	+	2.98	1.07E-02
3	regulation of macromolecule biosynthetic process (GO:0010556)	1653	6	2.03	+	2.95	1.11E-02
3	anatomical structure development (GO:0048856)	2507	9	3.08	+	2.92	1.25E-03
3	regulation of biosynthetic process (GO:0009889)	1693	6	2.08	+	2.88	1.25E-02
3	multicellular organism development (GO:0007275)	2062	7	2.54	+	2.76	8.00E-03
3	positive regulation of cellular process (GO:0048522)	1611	5	1.98	+	2.52	3.99E-02
3	positive regulation of biological process (GO:0048518)	1698	5	2.09	+	2.39	4.85E-02
3	regulation of cellular process (GO:0050794)	3782	11	4.65	+	2.36	1.42E-03
3	regulation of biological process (GO:0050789)	4000	11	4.92	+	2.24	2.34E-03
3	multicellular organismal process (GO:0032501)	2911	8	3.58	+	2.23	1.49E-02
3	biological regulation (GO:0065007)	4215	11	5.18	+	2.12	5.77E-03
4	carbohydrate derivative biosynthetic process (GO:1901137)	275	3	.42	+	7.18	7.95E-03
4	carbohydrate derivative metabolic process (GO:1901135)	434	4	.66	+	6.07	3.75E-03
4	homeostatic process (GO:0042592)	462	3	.70	+	4.27	3.16E-02
4	regulation of nucleobase-containing compound metabolic process (GO:0019219)	1299	8	1.97	+	4.05	3.97E-04
4	embryo development (GO:0009790)	503	3	.76	+	3.93	3.92E-02
4	anatomical structure formation involved in morphogenesis (GO:0048646)	542	3	.82	+	3.64	4.72E-02
4	regulation of RNA metabolic process (GO:0051252)	1236	6	1.88	+	3.19	8.47E-03
4	regulation of primary metabolic process (GO:0080090)	1656	8	2.52	+	3.18	2.01E-03
4	regulation of transcription by RNA polymerase II (GO:0006357)	868	4	1.32	+	3.03	3.93E-02
4	regulation of RNA biosynthetic process (GO:2001141)	1088	5	1.65	+	3.02	2.11E-02
4	regulation of DNA-templated transcription (GO:0006355)	1088	5	1.65	+	3.02	2.11E-02
4	regulation of metabolic process (GO:0019222)	2024	9	3.08	+	2.93	1.68E-03
4	regulation of macromolecule metabolic process (GO:0060255)	1860	8	2.83	+	2.83	4.23E-03
4	nucleobase-containing compound metabolic process (GO:0006139)	1455	6	2.21	+	2.71	1.82E-02
4	anatomical structure morphogenesis (GO:0009653)	1455	6	2.21	+	2.71	1.82E-02
4	multicellular organism development (GO:0007275)	2062	8	3.13	+	2.55	8.01E-03
4	regulation of gene expression (GO:0010468)	1638	6	2.49	+	2.41	3.10E-02
4	regulation of macromolecule biosynthetic process (GO:0010556)	1653	6	2.51	+	2.39	3.22E-02
4	regulation of biosynthetic process (GO:0009889)	1693	6	2.57	+	2.33	3.58E-02
4	developmental process (GO:0032502)	2647	9	4.02	+	2.24	1.08E-02
4	biosynthetic process (GO:0009058)	2086	7	3.17	+	2.21	2.95E-02
4	anatomical structure development (GO:0048856)	2507	8	3.81	+	2.10	4.01E-02
4	multicellular organismal process (GO:0032501)	2911	9	4.42	+	2.03	2.69E-02
4	regulation of cellular process (GO:0050794)	3782	11	5.75	+	1.91	1.43E-02
4	biological regulation (GO:0065007)	4215	12	6.40	+	1.87	1.49E-02
4	regulation of biological process (GO:0050789)	4000	11	6.08	+	1.81	2.74E-02
4	cellular process (GO:0009987)	8021	17	12.19	+	1.39	4.42E-02
5	organophosphate ester transport (GO:0015748)	52	3	.12	+	25.72	2.10E-04
5	nucleobase-containing compound transport (GO:0015931)	96	4	.22	+	18.58	5.96E-05
5	nuclear export (GO:0051168)	85	3	.19	+	15.74	8.91E-04
5	regulation of protein localization (GO:0032880)	108	3	.24	+	12.38	1.78E-03
5	nuclear transport (GO:0051169)	120	3	.27	+	11.15	2.40E-03
5	nucleocytoplasmic transport (GO:0006913)	120	3	.27	+	11.15	2.40E-03
5	RNA localization (GO:0006403)	128	3	.29	+	10.45	2.89E-03
5	oocyte differentiation (GO:0009994)	159	3	.36	+	8.41	5.30E-03
5	regulation of cellular localization (GO:0060341)	170	3	.38	+	7.87	6.38E-03
5	epigenetic regulation of gene expression (GO:0040029)	171	3	.38	+	7.82	6.49E-03
5	ribonucleoprotein complex biogenesis (GO:0022613)	291	5	.65	+	7.66	4.33E-04
5	establishment of protein localization to organelle (GO:0072594)	183	3	.41	+	7.31	7.82E-03
5	compound eye photoreceptor cell differentiation (GO:0001751)	186	3	.42	+	7.19	8.17E-03
5	eye photoreceptor cell differentiation (GO:0001754)	190	3	.43	+	7.04	8.66E-03
5	meiotic cell cycle process (GO:1903046)	190	3	.43	+	7.04	8.66E-03
5	meiotic cell cycle (GO:0051321)	200	3	.45	+	6.69	9.96E-03
5	photoreceptor cell differentiation (GO:0046530)	208	3	.47	+	6.43	1.11E-02
5	ribosome biogenesis (GO:0042254)	218	3	.49	+	6.14	1.26E-02
5	post-transcriptional regulation of gene expression (GO:0010608)	219	3	.49	+	6.11	1.27E-02
5	positive regulation of intracellular signal transduction (GO:1902533)	223	3	.50	+	6.00	1.34E-02
5	regulation of cell population proliferation (GO:0042127)	224	3	.50	+	5.97	1.35E-02
5	regulation of programmed cell death (GO:0043067)	241	3	.54	+	5.55	1.64E-02
5	regulation of intracellular signal transduction (GO:1902531)	410	5	.92	+	5.44	2.02E-03
5	intracellular protein transport (GO:0006886)	248	3	.56	+	5.39	1.77E-02
5	protein-containing complex assembly (GO:0065003)	418	5	.94	+	5.33	2.19E-03
5	nitrogen compound transport (GO:0071705)	508	6	1.14	+	5.27	8.05E-04
5	protein localization to organelle (GO:0033365)	271	3	.61	+	4.94	2.24E-02
5	oogenesis (GO:0048477)	544	6	1.22	+	4.92	1.15E-03
5	negative regulation of macromolecule biosynthetic process (GO:0010558)	637	7	1.43	+	4.90	4.27E-04
5	regulation of cell differentiation (GO:0045595)	273	3	.61	+	4.90	2.28E-02
5	chromatin remodeling (GO:0006338)	279	3	.63	+	4.79	2.41E-02
5	negative regulation of biosynthetic process (GO:0009890)	651	7	1.46	+	4.79	4.86E-04
5	eye development (GO:0001654)	377	4	.85	+	4.73	9.58E-03
5	visual system development (GO:0150063)	377	4	.85	+	4.73	9.58E-03
5	sensory system development (GO:0048880)	377	4	.85	+	4.73	9.58E-03
5	sensory organ development (GO:0007423)	473	5	1.06	+	4.71	3.74E-03
5	negative regulation of gene expression (GO:0010629)	382	4	.86	+	4.67	1.00E-02
5	compound eye morphogenesis (GO:0001745)	291	3	.65	+	4.60	2.69E-02
5	germ cell development (GO:0007281)	681	7	1.53	+	4.58	6.37E-04
5	protein-containing complex organization (GO:0043933)	490	5	1.10	+	4.55	4.35E-03
5	female gamete generation (GO:0007292)	594	6	1.33	+	4.50	1.80E-03
5	sensory organ morphogenesis (GO:0090596)	300	3	.67	+	4.46	2.91E-02
5	eye morphogenesis (GO:0048592)	300	3	.67	+	4.46	2.91E-02
5	negative regulation of RNA biosynthetic process (GO:1902679)	304	3	.68	+	4.40	3.01E-02
5	negative regulation of DNA-templated transcription (GO:0045892)	304	3	.68	+	4.40	3.01E-02
5	negative regulation of macromolecule metabolic process (GO:0010605)	712	7	1.60	+	4.38	8.30E-04
5	cellular process involved in reproduction in multicellular organism (GO:0022412)	736	7	1.65	+	4.24	1.01E-03
5	negative regulation of RNA metabolic process (GO:0051253)	318	3	.71	+	4.21	3.37E-02
5	regulation of protein metabolic process (GO:0051246)	319	3	.72	+	4.19	3.40E-02
5	anatomical structure formation involved in morphogenesis (GO:0048646)	542	5	1.22	+	4.11	6.65E-03
5	negative regulation of metabolic process (GO:0009892)	767	7	1.72	+	4.07	1.29E-03
5	gamete generation (GO:0007276)	882	8	1.98	+	4.04	5.62E-04
5	developmental process involved in reproduction (GO:0003006)	903	8	2.03	+	3.95	6.58E-04
5	chromatin organization (GO:0006325)	340	3	.76	+	3.93	3.99E-02
5	negative regulation of nucleobase-containing compound metabolic process (GO:0045934)	341	3	.76	+	3.92	4.02E-02
5	intracellular transport (GO:0046907)	583	5	1.31	+	3.82	8.98E-03
5	protein transport (GO:0015031)	357	3	.80	+	3.75	4.51E-02
5	compound eye development (GO:0048749)	359	3	.81	+	3.73	4.57E-02
5	regionalization (GO:0003002)	480	4	1.08	+	3.72	2.15E-02
5	pattern specification process (GO:0007389)	509	4	1.14	+	3.50	2.60E-02
5	regulation of nucleobase-containing compound metabolic process (GO:0019219)	1299	10	2.91	+	3.43	3.65E-04
5	sexual reproduction (GO:0019953)	1180	9	2.65	+	3.40	8.38E-04
5	multicellular organismal reproductive process (GO:0048609)	1070	8	2.40	+	3.33	1.98E-03
5	regulation of RNA metabolic process (GO:0051252)	1236	9	2.77	+	3.25	1.17E-03
5	regulation of primary metabolic process (GO:0080090)	1656	12	3.71	+	3.23	1.33E-04
5	regulation of signal transduction (GO:0009966)	834	6	1.87	+	3.21	9.53E-03
5	negative regulation of cellular process (GO:0048523)	1397	10	3.13	+	3.19	6.54E-04
5	imaginal disc development (GO:0007444)	561	4	1.26	+	3.18	3.55E-02
5	macromolecule localization (GO:0033036)	847	6	1.90	+	3.16	1.02E-02
5	cellular macromolecule localization (GO:0070727)	712	5	1.60	+	3.13	2.00E-02
5	cell development (GO:0048468)	1293	9	2.90	+	3.10	1.61E-03
5	animal organ morphogenesis (GO:0009887)	721	5	1.62	+	3.09	2.10E-02
5	RNA metabolic process (GO:0016070)	866	6	1.94	+	3.09	1.14E-02
5	establishment of localization in cell (GO:0051649)	725	5	1.63	+	3.07	2.14E-02
5	negative regulation of biological process (GO:0048519)	1463	10	3.28	+	3.05	9.42E-04
5	RNA processing (GO:0006396)	587	4	1.32	+	3.04	4.09E-02
5	regulation of response to stimulus (GO:0048583)	1050	7	2.36	+	2.97	7.48E-03
5	RNA biosynthetic process (GO:0032774)	755	5	1.69	+	2.95	2.50E-02
5	regulation of macromolecule metabolic process (GO:0060255)	1860	12	4.17	+	2.88	4.03E-04
5	cell differentiation (GO:0030154)	1550	10	3.48	+	2.88	1.48E-03
5	cellular developmental process (GO:0048869)	1552	10	3.48	+	2.87	1.49E-03
5	regulation of RNA biosynthetic process (GO:2001141)	1088	7	2.44	+	2.87	9.04E-03
5	regulation of DNA-templated transcription (GO:0006355)	1088	7	2.44	+	2.87	9.04E-03
5	cellular component biogenesis (GO:0044085)	1246	8	2.79	+	2.86	5.12E-03
5	reproductive process (GO:0022414)	1425	9	3.20	+	2.82	3.16E-03
5	nucleobase-containing compound biosynthetic process (GO:0034654)	954	6	2.14	+	2.80	1.77E-02
5	nucleic acid biosynthetic process (GO:0141187)	797	5	1.79	+	2.80	3.07E-02
5	nucleobase-containing compound metabolic process (GO:0006139)	1455	9	3.26	+	2.76	3.65E-03
5	regulation of signaling (GO:0023051)	970	6	2.18	+	2.76	1.91E-02
5	regulation of cell communication (GO:0010646)	974	6	2.18	+	2.75	1.94E-02
5	nucleic acid metabolic process (GO:0090304)	1141	7	2.56	+	2.74	1.16E-02
5	regulation of gene expression (GO:0010468)	1638	10	3.67	+	2.72	2.25E-03
5	regulation of macromolecule biosynthetic process (GO:0010556)	1653	10	3.71	+	2.70	2.41E-03
5	regulation of metabolic process (GO:0019222)	2024	12	4.54	+	2.64	8.81E-04
5	regulation of biosynthetic process (GO:0009889)	1693	10	3.80	+	2.63	2.88E-03
5	cellular component assembly (GO:0022607)	1061	6	2.38	+	2.52	2.83E-02
5	regulation of biological quality (GO:0065008)	888	5	1.99	+	2.51	4.58E-02
5	positive regulation of cellular process (GO:0048522)	1611	9	3.61	+	2.49	7.18E-03
5	anatomical structure morphogenesis (GO:0009653)	1455	8	3.26	+	2.45	1.28E-02
5	cellular localization (GO:0051641)	1096	6	2.46	+	2.44	3.25E-02
5	positive regulation of biological process (GO:0048518)	1698	9	3.81	+	2.36	1.01E-02
5	developmental process (GO:0032502)	2647	14	5.94	+	2.36	8.48E-04
5	regulation of cellular process (GO:0050794)	3782	20	8.48	+	2.36	1.68E-05
5	animal organ development (GO:0048513)	1141	6	2.56	+	2.34	3.86E-02
5	transport (GO:0006810)	1796	9	4.03	+	2.23	1.44E-02
5	regulation of biological process (GO:0050789)	4000	20	8.97	+	2.23	6.62E-05
5	biological regulation (GO:0065007)	4215	21	9.45	+	2.22	3.34E-05
5	multicellular organism development (GO:0007275)	2062	10	4.62	+	2.16	1.85E-02
5	anatomical structure development (GO:0048856)	2507	12	5.62	+	2.13	7.73E-03
5	establishment of localization (GO:0051234)	1918	9	4.30	+	2.09	3.12E-02
5	localization (GO:0051179)	2145	10	4.81	+	2.08	2.08E-02
5	cellular component organization or biogenesis (GO:0071840)	2864	13	6.42	+	2.02	6.71E-03
5	multicellular organismal process (GO:0032501)	2911	12	6.53	+	1.84	2.49E-02
5	cellular component organization (GO:0016043)	2695	11	6.04	+	1.82	3.76E-02
5	cellular process (GO:0009987)	8021	24	17.99	+	1.33	2.92E-02
5	biological_process (GO:0008150)	11331	30	25.42	+	1.18	3.21E-02
6	oocyte anterior/posterior axis specification (GO:0007314)	74	3	.18	+	16.98	7.16E-04
6	maternal determination of anterior/posterior axis, embryo (GO:0008358)	77	3	.18	+	16.32	8.04E-04
6	pigment metabolic process (GO:0042440)	96	3	.23	+	13.09	1.52E-03
6	anterior/posterior axis specification, embryo (GO:0008595)	107	3	.26	+	11.74	2.08E-03
6	tripartite regional subdivision (GO:0007351)	107	3	.26	+	11.74	2.08E-03
6	embryonic axis specification (GO:0000578)	110	3	.26	+	11.42	2.25E-03
6	regulation of translation (GO:0006417)	147	4	.35	+	11.40	3.95E-04
6	oocyte axis specification (GO:0007309)	115	3	.27	+	10.93	2.55E-03
6	oocyte construction (GO:0007308)	119	3	.28	+	10.56	2.81E-03
6	memory (GO:0007613)	123	3	.29	+	10.22	3.09E-03
6	cell fate determination (GO:0001709)	127	3	.30	+	9.89	3.38E-03
6	anterior/posterior axis specification (GO:0009948)	127	3	.30	+	9.89	3.38E-03
6	oocyte development (GO:0048599)	136	3	.32	+	9.24	4.10E-03
6	oocyte differentiation (GO:0009994)	159	3	.38	+	7.90	6.33E-03
6	learning or memory (GO:0007611)	164	3	.39	+	7.66	6.89E-03
6	post-transcriptional regulation of gene expression (GO:0010608)	219	4	.52	+	7.65	1.75E-03
6	cognition (GO:0050890)	165	3	.39	+	7.61	7.01E-03
6	chromatin remodeling (GO:0006338)	279	5	.67	+	7.51	4.83E-04
6	cell maturation (GO:0048469)	168	3	.40	+	7.48	7.37E-03
6	regulation of cellular localization (GO:0060341)	170	3	.41	+	7.39	7.61E-03
6	anatomical structure maturation (GO:0071695)	171	3	.41	+	7.35	7.73E-03
6	anterior/posterior pattern specification (GO:0009952)	185	3	.44	+	6.79	9.59E-03
6	blastoderm segmentation (GO:0007350)	186	3	.44	+	6.76	9.73E-03
6	axis specification (GO:0009798)	191	3	.46	+	6.58	1.05E-02
6	developmental maturation (GO:0021700)	193	3	.46	+	6.51	1.08E-02
6	embryonic pattern specification (GO:0009880)	201	3	.48	+	6.25	1.20E-02
6	chromatin organization (GO:0006325)	340	5	.81	+	6.16	1.18E-03
6	regulation of nervous system development (GO:0051960)	207	3	.49	+	6.07	1.30E-02
6	segmentation (GO:0035282)	226	3	.54	+	5.56	1.64E-02
6	cell fate commitment (GO:0045165)	302	4	.72	+	5.55	5.55E-03
6	embryonic morphogenesis (GO:0048598)	234	3	.56	+	5.37	1.80E-02
6	regulation of protein metabolic process (GO:0051246)	319	4	.76	+	5.25	6.72E-03
6	embryo development (GO:0009790)	503	6	1.20	+	5.00	1.08E-03
6	epithelial cell development (GO:0002064)	274	3	.65	+	4.59	2.71E-02
6	regulation of multicellular organismal development (GO:2000026)	274	3	.65	+	4.59	2.71E-02
6	positive regulation of cellular component organization (GO:0051130)	277	3	.66	+	4.54	2.79E-02
6	compound eye morphogenesis (GO:0001745)	291	3	.69	+	4.32	3.17E-02
6	sensory organ morphogenesis (GO:0090596)	300	3	.72	+	4.19	3.42E-02
6	eye morphogenesis (GO:0048592)	300	3	.72	+	4.19	3.42E-02
6	regulation of catabolic process (GO:0009894)	304	3	.73	+	4.13	3.54E-02
6	regulation of intracellular signal transduction (GO:1902531)	410	4	.98	+	4.09	1.58E-02
6	animal organ morphogenesis (GO:0009887)	721	7	1.72	+	4.07	1.33E-03
6	epithelial cell differentiation (GO:0030855)	325	3	.78	+	3.87	4.18E-02
6	oogenesis (GO:0048477)	544	5	1.30	+	3.85	8.84E-03
6	appendage development (GO:0048736)	336	3	.80	+	3.74	4.54E-02
6	germ cell development (GO:0007281)	681	6	1.63	+	3.69	4.96E-03
6	sensory organ development (GO:0007423)	473	4	1.13	+	3.54	2.53E-02
6	female gamete generation (GO:0007292)	594	5	1.42	+	3.53	1.26E-02
6	cellular process involved in reproduction in multicellular organism (GO:0022412)	736	6	1.76	+	3.41	7.21E-03
6	regulation of gene expression (GO:0010468)	1638	12	3.91	+	3.07	2.39E-04
6	regulation of macromolecule biosynthetic process (GO:0010556)	1653	12	3.95	+	3.04	2.61E-04
6	regulation of primary metabolic process (GO:0080090)	1656	12	3.95	+	3.03	2.65E-04
6	behavior (GO:0007610)	555	4	1.33	+	3.02	4.19E-02
6	epithelium development (GO:0060429)	555	4	1.33	+	3.02	4.19E-02
6	nervous system process (GO:0050877)	559	4	1.33	+	3.00	4.28E-02
6	regulation of biosynthetic process (GO:0009889)	1693	12	4.04	+	2.97	3.27E-04
6	regulation of macromolecule metabolic process (GO:0060255)	1860	13	4.44	+	2.93	1.89E-04
6	regulation of nucleobase-containing compound metabolic process (GO:0019219)	1299	9	3.10	+	2.90	2.68E-03
6	regulation of metabolic process (GO:0019222)	2024	14	4.83	+	2.90	1.05E-04
6	intracellular transport (GO:0046907)	583	4	1.39	+	2.87	4.87E-02
6	regulation of multicellular organismal process (GO:0051239)	587	4	1.40	+	2.85	4.98E-02
6	gamete generation (GO:0007276)	882	6	2.11	+	2.85	1.67E-02
6	developmental process involved in reproduction (GO:0003006)	903	6	2.16	+	2.78	1.86E-02
6	multicellular organismal reproductive process (GO:0048609)	1070	7	2.55	+	2.74	1.17E-02
6	regulation of RNA metabolic process (GO:0051252)	1236	8	2.95	+	2.71	7.32E-03
6	regulation of RNA biosynthetic process (GO:2001141)	1088	7	2.60	+	2.69	1.28E-02
6	regulation of DNA-templated transcription (GO:0006355)	1088	7	2.60	+	2.69	1.28E-02
6	anatomical structure morphogenesis (GO:0009653)	1455	9	3.47	+	2.59	5.75E-03
6	animal organ development (GO:0048513)	1141	7	2.72	+	2.57	1.63E-02
6	macromolecule localization (GO:0033036)	847	5	2.02	+	2.47	4.87E-02
6	multicellular organism development (GO:0007275)	2062	12	4.92	+	2.44	1.97E-03
6	anatomical structure development (GO:0048856)	2507	14	5.99	+	2.34	1.03E-03
6	cell development (GO:0048468)	1293	7	3.09	+	2.27	3.03E-02
6	developmental process (GO:0032502)	2647	14	6.32	+	2.22	2.67E-03
6	cell differentiation (GO:0030154)	1550	8	3.70	+	2.16	2.64E-02
6	cellular developmental process (GO:0048869)	1552	8	3.71	+	2.16	2.65E-02
6	negative regulation of cellular process (GO:0048523)	1397	7	3.34	+	2.10	4.36E-02
6	positive regulation of cellular process (GO:0048522)	1611	8	3.85	+	2.08	4.90E-02
6	regulation of cellular process (GO:0050794)	3782	18	9.03	+	1.99	1.22E-03
6	biological regulation (GO:0065007)	4215	19	10.06	+	1.89	1.82E-03
6	regulation of biological process (GO:0050789)	4000	18	9.55	+	1.88	3.07E-03
6	multicellular organismal process (GO:0032501)	2911	13	6.95	+	1.87	1.66E-02
6	cellular component organization or biogenesis (GO:0071840)	2864	12	6.84	+	1.75	4.92E-02
6	cellular process (GO:0009987)	8021	27	19.15	+	1.41	7.07E-03
