# Supplementary material for: Patterns and Functional Insights of DNA Methylation Variation in a South American Mayfly Across an Agriculturally Impacted Semi-Arid Watershed
Source: Biology (Basel). 2025 Dec 31;15(1):90. doi: 10.3390/biology15010090 (PMC12784713; doi:10.3390/biology15010090)
Supplement: Supplementary file 1 [file biology-15-00090-s001.zip › TableS5.xls]

## Sheet: appendix
Group	GO biological process complete	Drosophila melanogaster - REFLIST (13821)	upload_1 (49)	upload_1 (expected)	upload_1 (over/under)	upload_1 (fold Enrichment)	upload_1 (P-value)
A	germarium-derived oocyte fate determination (GO:0007294)	27	3	.10	+	31.34	1.15E-04
A	germarium-derived oocyte differentiation (GO:0030706)	33	3	.12	+	25.64	2.12E-04
A	oocyte fate determination (GO:0030716)	34	3	.12	+	24.89	2.32E-04
A	epithelial cell migration, open tracheal system (GO:0007427)	36	3	.13	+	23.51	2.75E-04
A	segment polarity determination (GO:0007367)	39	3	.14	+	21.70	3.50E-04
A	periodic partitioning (GO:0007365)	48	3	.17	+	17.63	6.47E-04
A	dorsal appendage formation (GO:0046843)	54	3	.19	+	15.67	9.15E-04
A	gland morphogenesis (GO:0022612)	70	3	.25	+	12.09	1.94E-03
A	salivary gland morphogenesis (GO:0007435)	70	3	.25	+	12.09	1.94E-03
A	recombinational repair (GO:0000725)	71	3	.25	+	11.92	2.02E-03
A	double-strand break repair via homologous recombination (GO:0000724)	71	3	.25	+	11.92	2.02E-03
A	ventral cord development (GO:0007419)	74	3	.26	+	11.43	2.27E-03
A	germarium-derived egg chamber formation (GO:0007293)	103	4	.37	+	10.95	4.76E-04
A	egg chorion assembly (GO:0007306)	86	3	.30	+	9.84	3.49E-03
A	negative regulation of cell differentiation (GO:0045596)	89	3	.32	+	9.51	3.84E-03
A	cytoskeleton-dependent cytokinesis (GO:0061640)	93	3	.33	+	9.10	4.34E-03
A	exocrine system development (GO:0035272)	94	3	.33	+	9.00	4.48E-03
A	salivary gland development (GO:0007431)	94	3	.33	+	9.00	4.48E-03
A	cell population proliferation (GO:0008283)	126	4	.45	+	8.95	1.02E-03
A	cytokinesis (GO:0000910)	95	3	.34	+	8.91	4.61E-03
A	cell fate determination (GO:0001709)	127	4	.45	+	8.88	1.05E-03
A	anterior/posterior axis specification (GO:0009948)	127	4	.45	+	8.88	1.05E-03
A	double-strand break repair (GO:0006302)	100	3	.35	+	8.46	5.32E-03
A	DNA recombination (GO:0006310)	104	3	.37	+	8.14	5.93E-03
A	epithelial cell migration (GO:0010631)	143	4	.51	+	7.89	1.62E-03
A	epithelium migration (GO:0090132)	144	4	.51	+	7.84	1.66E-03
A	anterior/posterior pattern specification (GO:0009952)	185	5	.66	+	7.62	4.82E-04
A	blastoderm segmentation (GO:0007350)	186	5	.66	+	7.58	4.94E-04
A	external encapsulating structure organization (GO:0045229)	149	4	.53	+	7.57	1.89E-03
A	segmentation (GO:0035282)	226	6	.80	+	7.49	1.39E-04
A	tissue migration (GO:0090130)	152	4	.54	+	7.42	2.03E-03
A	negative regulation of protein metabolic process (GO:0051248)	117	3	.41	+	7.23	8.21E-03
A	cell division (GO:0051301)	237	6	.84	+	7.14	1.80E-04
A	ameboidal-type cell migration (GO:0001667)	159	4	.56	+	7.10	2.39E-03
A	oocyte differentiation (GO:0009994)	159	4	.56	+	7.10	2.39E-03
A	embryonic pattern specification (GO:0009880)	201	5	.71	+	7.02	7.02E-04
A	memory (GO:0007613)	123	3	.44	+	6.88	9.41E-03
A	regulation of neurogenesis (GO:0050767)	125	3	.44	+	6.77	9.83E-03
A	establishment of organelle localization (GO:0051656)	167	4	.59	+	6.76	2.85E-03
A	eye development (GO:0001654)	377	9	1.34	+	6.73	5.95E-06
A	visual system development (GO:0150063)	377	9	1.34	+	6.73	5.95E-06
A	sensory system development (GO:0048880)	377	9	1.34	+	6.73	5.95E-06
A	cell death (GO:0008219)	173	4	.61	+	6.52	3.24E-03
A	programmed cell death (GO:0012501)	173	4	.61	+	6.52	3.24E-03
A	oogenesis (GO:0048477)	544	12	1.93	+	6.22	2.98E-07
A	epithelial cell development (GO:0002064)	274	6	.97	+	6.18	3.93E-04
A	axis specification (GO:0009798)	191	4	.68	+	5.91	4.61E-03
A	follicle cell of egg chamber development (GO:0030707)	244	5	.87	+	5.78	1.67E-03
A	cellular anatomical entity morphogenesis (GO:0032989)	147	3	.52	+	5.76	1.52E-02
A	cellular component assembly involved in morphogenesis (GO:0010927)	147	3	.52	+	5.76	1.52E-02
A	regulation of translation (GO:0006417)	147	3	.52	+	5.76	1.52E-02
A	dorsal/ventral pattern formation (GO:0009953)	148	3	.52	+	5.72	1.55E-02
A	female gamete generation (GO:0007292)	594	12	2.11	+	5.70	7.62E-07
A	sensory organ morphogenesis (GO:0090596)	300	6	1.06	+	5.64	6.35E-04
A	eye morphogenesis (GO:0048592)	300	6	1.06	+	5.64	6.35E-04
A	compound eye development (GO:0048749)	359	7	1.27	+	5.50	2.53E-04
A	gland development (GO:0048732)	157	3	.56	+	5.39	1.81E-02
A	sensory organ development (GO:0007423)	473	9	1.68	+	5.37	3.62E-05
A	epithelial cell differentiation (GO:0030855)	325	6	1.15	+	5.21	9.63E-04
A	cell migration (GO:0016477)	273	5	.97	+	5.17	2.72E-03
A	learning or memory (GO:0007611)	164	3	.58	+	5.16	2.03E-02
A	post-transcriptional regulation of gene expression (GO:0010608)	219	4	.78	+	5.15	7.44E-03
A	cognition (GO:0050890)	165	3	.58	+	5.13	2.06E-02
A	regulation of cell development (GO:0060284)	166	3	.59	+	5.10	2.09E-02
A	organelle localization (GO:0051640)	222	4	.79	+	5.08	7.80E-03
A	chromatin remodeling (GO:0006338)	279	5	.99	+	5.05	2.98E-03
A	regulation of cell population proliferation (GO:0042127)	224	4	.79	+	5.04	8.05E-03
A	cellular process involved in reproduction in multicellular organism (GO:0022412)	736	13	2.61	+	4.98	1.10E-06
A	chromatin organization (GO:0006325)	340	6	1.21	+	4.98	1.22E-03
A	regulation of cellular localization (GO:0060341)	170	3	.60	+	4.98	2.23E-02
A	germ cell development (GO:0007281)	681	12	2.41	+	4.97	3.19E-06
A	epigenetic regulation of gene expression (GO:0040029)	171	3	.61	+	4.95	2.26E-02
A	larval development (GO:0002164)	172	3	.61	+	4.92	2.30E-02
A	compound eye morphogenesis (GO:0001745)	291	5	1.03	+	4.85	3.57E-03
A	axonogenesis (GO:0007409)	295	5	1.05	+	4.78	3.79E-03
A	endocytosis (GO:0006897)	178	3	.63	+	4.75	2.51E-02
A	response to nutrient levels (GO:0031667)	180	3	.64	+	4.70	2.58E-02
A	regionalization (GO:0003002)	480	8	1.70	+	4.70	2.57E-04
A	cell fate commitment (GO:0045165)	302	5	1.07	+	4.67	4.19E-03
A	regulation of growth (GO:0040008)	309	5	1.10	+	4.56	4.61E-03
A	axon development (GO:0061564)	310	5	1.10	+	4.55	4.67E-03
A	gamete generation (GO:0007276)	882	14	3.13	+	4.48	1.38E-06
A	DNA repair (GO:0006281)	189	3	.67	+	4.48	2.93E-02
A	eye photoreceptor cell differentiation (GO:0001754)	190	3	.67	+	4.45	2.97E-02
A	pattern specification process (GO:0007389)	509	8	1.80	+	4.43	3.81E-04
A	open tracheal system development (GO:0007424)	255	4	.90	+	4.42	1.25E-02
A	developmental process involved in reproduction (GO:0003006)	903	14	3.20	+	4.37	1.83E-06
A	cell morphogenesis involved in neuron differentiation (GO:0048667)	388	6	1.38	+	4.36	2.37E-03
A	neuron projection morphogenesis (GO:0048812)	390	6	1.38	+	4.34	2.44E-03
A	plasma membrane bounded cell projection morphogenesis (GO:0120039)	392	6	1.39	+	4.32	2.50E-03
A	cell projection morphogenesis (GO:0048858)	394	6	1.40	+	4.30	2.56E-03
A	respiratory system development (GO:0060541)	264	4	.94	+	4.27	1.41E-02
A	mRNA processing (GO:0006397)	265	4	.94	+	4.26	1.42E-02
A	actin cytoskeleton organization (GO:0030036)	266	4	.94	+	4.24	1.44E-02
A	multicellular organismal reproductive process (GO:0048609)	1070	16	3.79	+	4.22	4.33E-07
A	negative regulation of developmental process (GO:0051093)	203	3	.72	+	4.17	3.51E-02
A	anatomical structure formation involved in morphogenesis (GO:0048646)	542	8	1.92	+	4.16	5.79E-04
A	cell morphogenesis (GO:0000902)	475	7	1.68	+	4.16	1.33E-03
A	mitotic cell cycle process (GO:1903047)	272	4	.96	+	4.15	1.55E-02
A	regulation of apoptotic process (GO:0042981)	204	3	.72	+	4.15	3.55E-02
A	cell motility (GO:0048870)	341	5	1.21	+	4.14	6.96E-03
A	regulation of cell differentiation (GO:0045595)	273	4	.97	+	4.13	1.57E-02
A	spermatogenesis (GO:0007283)	275	4	.97	+	4.10	1.61E-02
A	regulation of nervous system development (GO:0051960)	207	3	.73	+	4.09	3.69E-02
A	mRNA metabolic process (GO:0016071)	345	5	1.22	+	4.09	7.30E-03
A	photoreceptor cell differentiation (GO:0046530)	208	3	.74	+	4.07	3.73E-02
A	neuron projection development (GO:0031175)	419	6	1.49	+	4.04	3.48E-03
A	actin filament-based process (GO:0030029)	283	4	1.00	+	3.99	1.77E-02
A	embryo development (GO:0009790)	503	7	1.78	+	3.93	1.85E-03
A	cell cycle process (GO:0022402)	522	7	1.85	+	3.78	2.28E-03
A	negative regulation of gene expression (GO:0010629)	382	5	1.35	+	3.69	1.11E-02
A	cell cycle (GO:0007049)	612	8	2.17	+	3.69	1.28E-03
A	DNA metabolic process (GO:0006259)	308	4	1.09	+	3.66	2.34E-02
A	male gamete generation (GO:0048232)	314	4	1.11	+	3.59	2.49E-02
A	mitotic cell cycle (GO:0000278)	395	5	1.40	+	3.57	1.26E-02
A	neuron development (GO:0048666)	558	7	1.98	+	3.54	3.32E-03
A	regulation of protein metabolic process (GO:0051246)	319	4	1.13	+	3.54	2.61E-02
A	animal organ morphogenesis (GO:0009887)	721	9	2.56	+	3.52	8.54E-04
A	reproductive process (GO:0022414)	1425	17	5.05	+	3.36	3.98E-06
A	RNA processing (GO:0006396)	587	7	2.08	+	3.36	4.38E-03
A	RNA biosynthetic process (GO:0032774)	755	9	2.68	+	3.36	1.18E-03
A	sexual reproduction (GO:0019953)	1180	14	4.18	+	3.35	3.96E-05
A	generation of neurons (GO:0048699)	762	9	2.70	+	3.33	1.26E-03
A	RNA metabolic process (GO:0016070)	866	10	3.07	+	3.26	7.77E-04
A	nucleic acid metabolic process (GO:0090304)	1141	13	4.05	+	3.21	1.22E-04
A	animal organ development (GO:0048513)	1141	13	4.05	+	3.21	1.22E-04
A	neuron differentiation (GO:0030182)	707	8	2.51	+	3.19	3.16E-03
A	nucleic acid biosynthetic process (GO:0141187)	797	9	2.83	+	3.19	1.72E-03
A	neurogenesis (GO:0022008)	813	9	2.88	+	3.12	1.98E-03
A	cell development (GO:0048468)	1293	14	4.58	+	3.05	1.08E-04
A	epithelium development (GO:0060429)	555	6	1.97	+	3.05	1.32E-02
A	regulation of localization (GO:0032879)	373	4	1.32	+	3.02	4.27E-02
A	system development (GO:0048731)	1331	13	4.72	+	2.75	5.57E-04
A	cell differentiation (GO:0030154)	1550	15	5.50	+	2.73	2.02E-04
A	cellular developmental process (GO:0048869)	1552	15	5.50	+	2.73	2.05E-04
A	anatomical structure morphogenesis (GO:0009653)	1455	14	5.16	+	2.71	3.74E-04
A	nucleobase-containing compound biosynthetic process (GO:0034654)	954	9	3.38	+	2.66	5.75E-03
A	plasma membrane bounded cell projection organization (GO:0120036)	645	6	2.29	+	2.62	2.57E-02
A	tissue development (GO:0009888)	646	6	2.29	+	2.62	2.58E-02
A	nervous system development (GO:0007399)	981	9	3.48	+	2.59	6.88E-03
A	cell projection organization (GO:0030030)	659	6	2.34	+	2.57	2.81E-02
A	cellular response to stress (GO:0033554)	550	5	1.95	+	2.56	4.44E-02
A	nucleobase-containing compound metabolic process (GO:0006139)	1455	13	5.16	+	2.52	1.29E-03
A	imaginal disc development (GO:0007444)	561	5	1.99	+	2.51	4.76E-02
A	regulation of developmental process (GO:0050793)	679	6	2.41	+	2.49	3.19E-02
A	developmental process (GO:0032502)	2647	23	9.38	+	2.45	9.19E-06
A	regulation of macromolecule metabolic process (GO:0060255)	1860	16	6.59	+	2.43	4.52E-04
A	negative regulation of cellular process (GO:0048523)	1397	12	4.95	+	2.42	2.89E-03
A	regulation of gene expression (GO:0010468)	1638	14	5.81	+	2.41	1.24E-03
A	regulation of macromolecule biosynthetic process (GO:0010556)	1653	14	5.86	+	2.39	1.35E-03
A	negative regulation of macromolecule metabolic process (GO:0010605)	712	6	2.52	+	2.38	3.89E-02
A	anatomical structure development (GO:0048856)	2507	21	8.89	+	2.36	5.16E-05
A	regulation of biosynthetic process (GO:0009889)	1693	14	6.00	+	2.33	1.70E-03
A	multicellular organism development (GO:0007275)	2062	17	7.31	+	2.33	4.63E-04
A	negative regulation of biological process (GO:0048519)	1463	12	5.19	+	2.31	4.23E-03
A	cellular component organization (GO:0016043)	2695	22	9.55	+	2.30	6.93E-05
A	gene expression (GO:0010467)	1358	11	4.81	+	2.28	6.93E-03
A	cellular component organization or biogenesis (GO:0071840)	2864	23	10.15	+	2.27	4.64E-05
A	cellular response to stimulus (GO:0051716)	1507	12	5.34	+	2.25	8.83E-03
A	regulation of metabolic process (GO:0019222)	2024	16	7.18	+	2.23	1.58E-03
A	regulation of primary metabolic process (GO:0080090)	1656	13	5.87	+	2.21	6.02E-03
A	macromolecule biosynthetic process (GO:0009059)	1547	12	5.48	+	2.19	9.57E-03
A	regulation of nucleobase-containing compound metabolic process (GO:0019219)	1299	10	4.61	+	2.17	2.22E-02
A	regulation of RNA metabolic process (GO:0051252)	1236	9	4.38	+	2.05	3.80E-02
A	regulation of cellular process (GO:0050794)	3782	27	13.41	+	2.01	6.65E-05
A	regulation of biological process (GO:0050789)	4000	28	14.18	+	1.97	4.52E-05
A	biological regulation (GO:0065007)	4215	29	14.94	+	1.94	3.36E-05
A	macromolecule metabolic process (GO:0043170)	2829	18	10.03	+	1.79	7.44E-03
A	response to stimulus (GO:0050896)	2555	16	9.06	+	1.77	1.56E-02
A	multicellular organismal process (GO:0032501)	2911	17	10.32	+	1.65	3.30E-02
A	cellular process (GO:0009987)	8021	42	28.44	+	1.48	5.70E-05
B	DNA-templated transcription (GO:0006351)	172	3	.32	+	9.27	3.99E-03
B	regulation of apoptotic process (GO:0042981)	204	3	.38	+	7.82	6.41E-03
B	regulation of programmed cell death (GO:0043067)	241	3	.45	+	6.62	1.01E-02
B	actin cytoskeleton organization (GO:0030036)	266	3	.50	+	6.00	1.32E-02
B	imaginal disc-derived wing morphogenesis (GO:0007476)	274	3	.52	+	5.82	1.43E-02
B	actin filament-based process (GO:0030029)	283	3	.53	+	5.64	1.56E-02
B	wing disc morphogenesis (GO:0007472)	287	3	.54	+	5.56	1.62E-02
B	post-embryonic appendage morphogenesis (GO:0035120)	317	3	.60	+	5.03	2.10E-02
B	epithelial cell differentiation (GO:0030855)	325	3	.61	+	4.91	2.25E-02
B	imaginal disc-derived appendage morphogenesis (GO:0035114)	326	3	.61	+	4.89	2.26E-02
B	oogenesis (GO:0048477)	544	5	1.02	+	4.89	3.07E-03
B	appendage morphogenesis (GO:0035107)	328	3	.62	+	4.86	2.30E-02
B	instar larval or pupal morphogenesis (GO:0048707)	439	4	.83	+	4.84	8.62E-03
B	imaginal disc-derived appendage development (GO:0048737)	333	3	.63	+	4.79	2.39E-02
B	appendage development (GO:0048736)	336	3	.63	+	4.75	2.45E-02
B	germ cell development (GO:0007281)	681	6	1.28	+	4.68	1.38E-03
B	post-embryonic animal morphogenesis (GO:0009886)	454	4	.85	+	4.68	9.68E-03
B	metamorphosis (GO:0007552)	465	4	.87	+	4.57	1.05E-02
B	female gamete generation (GO:0007292)	594	5	1.12	+	4.47	4.48E-03
B	cellular process involved in reproduction in multicellular organism (GO:0022412)	736	6	1.38	+	4.33	2.06E-03
B	negative regulation of gene expression (GO:0010629)	382	3	.72	+	4.17	3.40E-02
B	wing disc development (GO:0035220)	385	3	.72	+	4.14	3.47E-02
B	imaginal disc morphogenesis (GO:0007560)	404	3	.76	+	3.95	3.92E-02
B	regulation of intracellular signal transduction (GO:1902531)	410	3	.77	+	3.89	4.07E-02
B	instar larval or pupal development (GO:0002165)	547	4	1.03	+	3.89	1.82E-02
B	cell development (GO:0048468)	1293	9	2.43	+	3.70	3.83E-04
B	animal organ morphogenesis (GO:0009887)	721	5	1.36	+	3.69	1.00E-02
B	RNA metabolic process (GO:0016070)	866	6	1.63	+	3.68	4.64E-03
B	gamete generation (GO:0007276)	882	6	1.66	+	3.62	5.07E-03
B	developmental process involved in reproduction (GO:0003006)	903	6	1.70	+	3.53	5.69E-03
B	RNA biosynthetic process (GO:0032774)	755	5	1.42	+	3.52	1.21E-02
B	cytoskeleton organization (GO:0007010)	607	4	1.14	+	3.50	2.55E-02
B	post-embryonic development (GO:0009791)	630	4	1.19	+	3.38	2.88E-02
B	nucleic acid biosynthetic process (GO:0141187)	797	5	1.50	+	3.33	1.51E-02
B	regulation of developmental process (GO:0050793)	679	4	1.28	+	3.13	3.65E-02
B	cell differentiation (GO:0030154)	1550	9	2.92	+	3.09	1.45E-03
B	cellular developmental process (GO:0048869)	1552	9	2.92	+	3.08	1.46E-03
B	negative regulation of cellular process (GO:0048523)	1397	8	2.63	+	3.04	3.16E-03
B	multicellular organismal reproductive process (GO:0048609)	1070	6	2.01	+	2.98	1.27E-02
B	negative regulation of biological process (GO:0048519)	1463	8	2.75	+	2.91	4.21E-03
B	nucleic acid metabolic process (GO:0090304)	1141	6	2.15	+	2.80	1.71E-02
B	animal organ development (GO:0048513)	1141	6	2.15	+	2.80	1.71E-02
B	nucleobase-containing compound biosynthetic process (GO:0034654)	954	5	1.79	+	2.79	3.03E-02
B	regulation of signaling (GO:0023051)	970	5	1.82	+	2.74	3.23E-02
B	regulation of cell communication (GO:0010646)	974	5	1.83	+	2.73	3.28E-02
B	sexual reproduction (GO:0019953)	1180	6	2.22	+	2.70	1.99E-02
B	regulation of metabolic process (GO:0019222)	2024	9	3.81	+	2.36	9.01E-03
B	regulation of macromolecule metabolic process (GO:0060255)	1860	8	3.50	+	2.29	1.76E-02
B	regulation of gene expression (GO:0010468)	1638	7	3.08	+	2.27	2.80E-02
B	regulation of macromolecule biosynthetic process (GO:0010556)	1653	7	3.11	+	2.25	2.93E-02
B	regulation of primary metabolic process (GO:0080090)	1656	7	3.12	+	2.25	2.95E-02
B	reproductive process (GO:0022414)	1425	6	2.68	+	2.24	4.51E-02
B	regulation of biosynthetic process (GO:0009889)	1693	7	3.18	+	2.20	3.29E-02
B	nucleobase-containing compound metabolic process (GO:0006139)	1455	6	2.74	+	2.19	4.92E-02
B	anatomical structure morphogenesis (GO:0009653)	1455	6	2.74	+	2.19	4.92E-02
B	anatomical structure development (GO:0048856)	2507	10	4.72	+	2.12	1.74E-02
B	multicellular organism development (GO:0007275)	2062	8	3.88	+	2.06	4.60E-02
B	developmental process (GO:0032502)	2647	10	4.98	+	2.01	2.12E-02
B	regulation of cellular process (GO:0050794)	3782	14	7.11	+	1.97	6.45E-03
B	biological regulation (GO:0065007)	4215	15	7.93	+	1.89	4.56E-03
B	regulation of biological process (GO:0050789)	4000	14	7.52	+	1.86	8.24E-03
C	axo-dendritic transport (GO:0008088)	43	3	.07	+	40.18	5.42E-05
C	transport along microtubule (GO:0010970)	83	3	.14	+	20.81	3.86E-04
C	microtubule-based transport (GO:0099111)	85	3	.15	+	20.32	4.14E-04
C	cytoskeleton-dependent intracellular transport (GO:0030705)	87	3	.15	+	19.86	4.43E-04
C	cell fate determination (GO:0001709)	127	4	.22	+	18.14	6.27E-05
C	brain development (GO:0007420)	120	3	.21	+	14.40	1.13E-03
C	cell population proliferation (GO:0008283)	126	3	.22	+	13.71	1.30E-03
C	head development (GO:0060322)	143	3	.25	+	12.08	1.87E-03
C	negative regulation of intracellular signal transduction (GO:1902532)	144	3	.25	+	12.00	1.91E-03
C	central nervous system development (GO:0007417)	283	5	.49	+	10.17	1.07E-04
C	tube morphogenesis (GO:0035239)	174	3	.30	+	9.93	3.27E-03
C	cell division (GO:0051301)	237	4	.41	+	9.72	6.84E-04
C	cell fate commitment (GO:0045165)	302	5	.52	+	9.53	1.46E-04
C	intracellular signaling cassette (GO:0141124)	194	3	.34	+	8.91	4.44E-03
C	regulation of cell cycle process (GO:0010564)	200	3	.35	+	8.64	4.83E-03
C	microtubule-based movement (GO:0007018)	201	3	.35	+	8.60	4.90E-03
C	positive regulation of developmental process (GO:0051094)	239	3	.42	+	7.23	7.90E-03
C	regulation of intracellular signal transduction (GO:1902531)	410	5	.71	+	7.02	5.98E-04
C	tube development (GO:0035295)	247	3	.43	+	6.99	8.65E-03
C	open tracheal system development (GO:0007424)	255	3	.44	+	6.78	9.43E-03
C	respiratory system development (GO:0060541)	264	3	.46	+	6.54	1.04E-02
C	regulation of cell differentiation (GO:0045595)	273	3	.47	+	6.33	1.14E-02
C	cell migration (GO:0016477)	273	3	.47	+	6.33	1.14E-02
C	regulation of cell cycle (GO:0051726)	280	3	.49	+	6.17	1.22E-02
C	regulation of developmental process (GO:0050793)	679	7	1.18	+	5.94	1.11E-04
C	nervous system development (GO:0007399)	981	9	1.70	+	5.28	2.18E-05
C	imaginal disc-derived appendage development (GO:0048737)	333	3	.58	+	5.19	1.93E-02
C	appendage development (GO:0048736)	336	3	.58	+	5.14	1.97E-02
C	cell motility (GO:0048870)	341	3	.59	+	5.07	2.05E-02
C	eye development (GO:0001654)	377	3	.65	+	4.58	2.67E-02
C	visual system development (GO:0150063)	377	3	.65	+	4.58	2.67E-02
C	sensory system development (GO:0048880)	377	3	.65	+	4.58	2.67E-02
C	gamete generation (GO:0007276)	882	7	1.53	+	4.57	5.57E-04
C	cell morphogenesis involved in neuron differentiation (GO:0048667)	388	3	.67	+	4.45	2.87E-02
C	neuron projection morphogenesis (GO:0048812)	390	3	.68	+	4.43	2.91E-02
C	plasma membrane bounded cell projection morphogenesis (GO:0120039)	392	3	.68	+	4.41	2.95E-02
C	cell projection morphogenesis (GO:0048858)	394	3	.68	+	4.38	2.99E-02
C	mitotic cell cycle (GO:0000278)	395	3	.69	+	4.37	3.01E-02
C	system development (GO:0048731)	1331	10	2.31	+	4.33	3.68E-05
C	negative regulation of signal transduction (GO:0009968)	401	3	.70	+	4.31	3.12E-02
C	neurogenesis (GO:0022008)	813	6	1.41	+	4.25	2.19E-03
C	anatomical structure formation involved in morphogenesis (GO:0048646)	542	4	.94	+	4.25	1.33E-02
C	oogenesis (GO:0048477)	544	4	.94	+	4.23	1.35E-02
C	germ cell development (GO:0007281)	681	5	1.18	+	4.23	5.57E-03
C	neuron projection development (GO:0031175)	419	3	.73	+	4.12	3.49E-02
C	negative regulation of signaling (GO:0023057)	422	3	.73	+	4.09	3.56E-02
C	regulation of cellular component organization (GO:0051128)	706	5	1.23	+	4.08	6.48E-03
C	negative regulation of cell communication (GO:0010648)	424	3	.74	+	4.07	3.60E-02
C	neuron differentiation (GO:0030182)	707	5	1.23	+	4.07	6.52E-03
C	intracellular signal transduction (GO:0035556)	425	3	.74	+	4.07	3.62E-02
C	animal organ development (GO:0048513)	1141	8	1.98	+	4.04	4.66E-04
C	instar larval or pupal morphogenesis (GO:0048707)	439	3	.76	+	3.94	3.93E-02
C	regulation of multicellular organismal process (GO:0051239)	587	4	1.02	+	3.92	1.74E-02
C	cellular process involved in reproduction in multicellular organism (GO:0022412)	736	5	1.28	+	3.91	7.71E-03
C	regulation of biological quality (GO:0065008)	888	6	1.54	+	3.89	3.42E-03
C	female gamete generation (GO:0007292)	594	4	1.03	+	3.88	1.81E-02
C	negative regulation of response to stimulus (GO:0048585)	450	3	.78	+	3.84	4.18E-02
C	post-embryonic animal morphogenesis (GO:0009886)	454	3	.79	+	3.81	4.27E-02
C	cytoskeleton organization (GO:0007010)	607	4	1.05	+	3.79	1.94E-02
C	generation of neurons (GO:0048699)	762	5	1.32	+	3.78	8.90E-03
C	multicellular organismal reproductive process (GO:0048609)	1070	7	1.86	+	3.77	1.75E-03
C	cell cycle (GO:0007049)	612	4	1.06	+	3.76	2.00E-02
C	metamorphosis (GO:0007552)	465	3	.81	+	3.72	4.54E-02
C	sensory organ development (GO:0007423)	473	3	.82	+	3.65	4.73E-02
C	cell morphogenesis (GO:0000902)	475	3	.82	+	3.64	4.78E-02
C	negative regulation of macromolecule biosynthetic process (GO:0010558)	637	4	1.11	+	3.62	2.28E-02
C	regionalization (GO:0003002)	480	3	.83	+	3.60	4.91E-02
C	regulation of signaling (GO:0023051)	970	6	1.68	+	3.56	5.29E-03
C	regulation of cell communication (GO:0010646)	974	6	1.69	+	3.55	5.40E-03
C	negative regulation of biosynthetic process (GO:0009890)	651	4	1.13	+	3.54	2.45E-02
C	regulation of signal transduction (GO:0009966)	834	5	1.45	+	3.45	1.29E-02
C	sexual reproduction (GO:0019953)	1180	7	2.05	+	3.42	3.07E-03
C	cell differentiation (GO:0030154)	1550	9	2.69	+	3.34	7.45E-04
C	cellular developmental process (GO:0048869)	1552	9	2.70	+	3.34	7.52E-04
C	negative regulation of cellular process (GO:0048523)	1397	8	2.43	+	3.30	1.79E-03
C	negative regulation of macromolecule metabolic process (GO:0010605)	712	4	1.24	+	3.24	3.26E-02
C	animal organ morphogenesis (GO:0009887)	721	4	1.25	+	3.19	3.40E-02
C	developmental process involved in reproduction (GO:0003006)	903	5	1.57	+	3.19	1.77E-02
C	negative regulation of biological process (GO:0048519)	1463	8	2.54	+	3.15	2.40E-03
C	cell development (GO:0048468)	1293	7	2.25	+	3.12	5.13E-03
C	multicellular organism development (GO:0007275)	2062	11	3.58	+	3.07	3.01E-04
C	negative regulation of metabolic process (GO:0009892)	767	4	1.33	+	3.00	4.12E-02
C	reproductive process (GO:0022414)	1425	7	2.47	+	2.83	8.73E-03
C	anatomical structure morphogenesis (GO:0009653)	1455	7	2.53	+	2.77	9.76E-03
C	regulation of response to stimulus (GO:0048583)	1050	5	1.82	+	2.74	3.17E-02
C	developmental process (GO:0032502)	2647	12	4.60	+	2.61	6.43E-04
C	anatomical structure development (GO:0048856)	2507	11	4.35	+	2.53	1.66E-03
C	positive regulation of cellular process (GO:0048522)	1611	7	2.80	+	2.50	1.67E-02
C	positive regulation of biological process (GO:0048518)	1698	7	2.95	+	2.37	2.18E-02
C	multicellular organismal process (GO:0032501)	2911	12	5.05	+	2.37	1.56E-03
C	regulation of biological process (GO:0050789)	4000	16	6.95	+	2.30	1.40E-04
C	regulation of cellular process (GO:0050794)	3782	15	6.57	+	2.28	3.30E-04
C	biological regulation (GO:0065007)	4215	16	7.32	+	2.19	4.36E-04
C	regulation of macromolecule metabolic process (GO:0060255)	1860	7	3.23	+	2.17	3.42E-02
C	cellular process (GO:0009987)	8021	20	13.93	+	1.44	1.21E-02
D	germarium-derived oocyte fate determination (GO:0007294)	27	3	.08	+	35.71	7.79E-05
D	germarium-derived oocyte differentiation (GO:0030706)	33	3	.10	+	29.22	1.43E-04
D	oocyte fate determination (GO:0030716)	34	3	.11	+	28.36	1.57E-04
D	epithelial cell migration, open tracheal system (GO:0007427)	36	3	.11	+	26.78	1.86E-04
D	segment polarity determination (GO:0007367)	39	3	.12	+	24.72	2.37E-04
D	periodic partitioning (GO:0007365)	48	3	.15	+	20.09	4.40E-04
D	mitotic cytokinesis (GO:0000281)	51	3	.16	+	18.91	5.26E-04
D	neuroblast proliferation (GO:0007405)	53	3	.16	+	18.19	5.90E-04
D	neural precursor cell proliferation (GO:0061351)	54	3	.17	+	17.86	6.23E-04
D	establishment of cell polarity (GO:0030010)	57	3	.18	+	16.92	7.30E-04
D	cell fate determination (GO:0001709)	127	6	.40	+	15.19	2.47E-06
D	cytoskeleton-dependent cytokinesis (GO:0061640)	93	4	.29	+	13.82	1.94E-04
D	cytokinesis (GO:0000910)	95	4	.30	+	13.53	2.11E-04
D	ventral cord development (GO:0007419)	74	3	.23	+	13.03	1.56E-03
D	positive regulation of cell development (GO:0010720)	82	3	.26	+	11.76	2.09E-03
D	negative regulation of apoptotic process (GO:0043066)	113	4	.35	+	11.38	4.09E-04
D	cellularization (GO:0007349)	115	4	.36	+	11.18	4.37E-04
D	cell division (GO:0051301)	237	8	.74	+	10.85	5.74E-07
D	morphogenesis of a polarized epithelium (GO:0001738)	93	3	.29	+	10.37	3.00E-03
D	negative regulation of programmed cell death (GO:0043069)	124	4	.39	+	10.37	5.81E-04
D	regulation of mitotic cell cycle phase transition (GO:1901990)	94	3	.29	+	10.26	3.09E-03
D	cell population proliferation (GO:0008283)	126	4	.39	+	10.20	6.17E-04
D	microtubule cytoskeleton organization involved in mitosis (GO:1902850)	96	3	.30	+	10.04	3.28E-03
D	pigment metabolic process (GO:0042440)	96	3	.30	+	10.04	3.28E-03
D	dendrite morphogenesis (GO:0048813)	133	4	.41	+	9.67	7.56E-04
D	regulation of tube architecture, open tracheal system (GO:0035152)	100	3	.31	+	9.64	3.68E-03
D	germarium-derived egg chamber formation (GO:0007293)	103	3	.32	+	9.36	4.00E-03
D	regulation of cell size (GO:0008361)	104	3	.32	+	9.27	4.11E-03
D	tube morphogenesis (GO:0035239)	174	5	.54	+	9.24	1.95E-04
D	dendrite development (GO:0016358)	140	4	.44	+	9.18	9.16E-04
D	asymmetric cell division (GO:0008356)	106	3	.33	+	9.10	4.33E-03
D	epithelial cell migration (GO:0010631)	143	4	.44	+	8.99	9.91E-04
D	negative regulation of intracellular signal transduction (GO:1902532)	144	4	.45	+	8.93	1.02E-03
D	epithelium migration (GO:0090132)	144	4	.45	+	8.93	1.02E-03
D	open tracheal system development (GO:0007424)	255	7	.79	+	8.82	1.22E-05
D	small GTPase-mediated signal transduction (GO:0007264)	111	3	.35	+	8.69	4.93E-03
D	tissue migration (GO:0090130)	152	4	.47	+	8.46	1.24E-03
D	mitotic cell cycle process (GO:1903047)	272	7	.85	+	8.27	1.86E-05
D	negative regulation of protein metabolic process (GO:0051248)	117	3	.36	+	8.24	5.70E-03
D	regulation of cell differentiation (GO:0045595)	273	7	.85	+	8.24	1.90E-05
D	positive regulation of cell differentiation (GO:0045597)	118	3	.37	+	8.17	5.84E-03
D	ameboidal-type cell migration (GO:0001667)	159	4	.49	+	8.09	1.47E-03
D	regulation of cell cycle process (GO:0010564)	200	5	.62	+	8.04	3.72E-04
D	regulation of cell cycle phase transition (GO:1901987)	122	3	.38	+	7.90	6.40E-03
D	regulation of cell development (GO:0060284)	166	4	.52	+	7.75	1.72E-03
D	regulation of cellular component size (GO:0032535)	166	4	.52	+	7.75	1.72E-03
D	regulation of neurogenesis (GO:0050767)	125	3	.39	+	7.71	6.85E-03
D	cell fate commitment (GO:0045165)	302	7	.94	+	7.45	3.64E-05
D	regulation of cytoskeleton organization (GO:0051493)	174	4	.54	+	7.39	2.04E-03
D	positive regulation of cellular component biogenesis (GO:0044089)	131	3	.41	+	7.36	7.79E-03
D	mitotic cell cycle (GO:0000278)	395	9	1.23	+	7.32	2.77E-06
D	segmentation (GO:0035282)	226	5	.70	+	7.11	6.49E-04
D	cell migration (GO:0016477)	273	6	.85	+	7.06	1.85E-04
D	blastoderm segmentation (GO:0007350)	186	4	.58	+	6.91	2.60E-03
D	synapse organization (GO:0050808)	191	4	.59	+	6.73	2.86E-03
D	intracellular signaling cassette (GO:0141124)	194	4	.60	+	6.63	3.03E-03
D	tube development (GO:0035295)	247	5	.77	+	6.51	9.68E-04
D	embryonic pattern specification (GO:0009880)	201	4	.63	+	6.40	3.44E-03
D	regulation of apoptotic process (GO:0042981)	204	4	.63	+	6.30	3.63E-03
D	cell junction organization (GO:0034330)	261	5	.81	+	6.16	1.24E-03
D	modulation of chemical synaptic transmission (GO:0050804)	157	3	.49	+	6.14	1.27E-02
D	regulation of trans-synaptic signaling (GO:0099177)	157	3	.49	+	6.14	1.27E-02
D	response to nitrogen compound (GO:1901698)	158	3	.49	+	6.10	1.29E-02
D	oocyte differentiation (GO:0009994)	159	3	.49	+	6.06	1.32E-02
D	regulation of plasma membrane bounded cell projection organization (GO:0120035)	161	3	.50	+	5.99	1.36E-02
D	eye development (GO:0001654)	377	7	1.17	+	5.97	1.47E-04
D	visual system development (GO:0150063)	377	7	1.17	+	5.97	1.47E-04
D	sensory system development (GO:0048880)	377	7	1.17	+	5.97	1.47E-04
D	epithelial cell development (GO:0002064)	274	5	.85	+	5.87	1.53E-03
D	regulation of cell projection organization (GO:0031344)	165	3	.51	+	5.84	1.45E-02
D	cell morphogenesis involved in neuron differentiation (GO:0048667)	388	7	1.21	+	5.80	1.75E-04
D	imaginal disc-derived appendage development (GO:0048737)	333	6	1.04	+	5.79	5.37E-04
D	establishment of organelle localization (GO:0051656)	167	3	.52	+	5.77	1.50E-02
D	regulation of mitotic cell cycle (GO:0007346)	167	3	.52	+	5.77	1.50E-02
D	neuron projection morphogenesis (GO:0048812)	390	7	1.21	+	5.77	1.81E-04
D	plasma membrane bounded cell projection morphogenesis (GO:0120039)	392	7	1.22	+	5.74	1.87E-04
D	regulation of cell cycle (GO:0051726)	280	5	.87	+	5.74	1.69E-03
D	appendage development (GO:0048736)	336	6	1.05	+	5.74	5.63E-04
D	cell projection morphogenesis (GO:0048858)	394	7	1.23	+	5.71	1.93E-04
D	central nervous system development (GO:0007417)	283	5	.88	+	5.68	1.77E-03
D	cell motility (GO:0048870)	341	6	1.06	+	5.66	6.09E-04
D	cell death (GO:0008219)	173	3	.54	+	5.57	1.65E-02
D	programmed cell death (GO:0012501)	173	3	.54	+	5.57	1.65E-02
D	compound eye morphogenesis (GO:0001745)	291	5	.91	+	5.52	2.00E-03
D	regulation of anatomical structure size (GO:0090066)	234	4	.73	+	5.49	5.89E-03
D	regulation of developmental growth (GO:0048638)	236	4	.73	+	5.45	6.07E-03
D	regulation of cellular component biogenesis (GO:0044087)	295	5	.92	+	5.45	2.12E-03
D	cell morphogenesis (GO:0000902)	475	8	1.48	+	5.41	9.22E-05
D	positive regulation of developmental process (GO:0051094)	239	4	.74	+	5.38	6.34E-03
D	compound eye development (GO:0048749)	359	6	1.12	+	5.37	7.97E-04
D	neuron projection development (GO:0031175)	419	7	1.30	+	5.37	2.81E-04
D	sensory organ morphogenesis (GO:0090596)	300	5	.93	+	5.36	2.28E-03
D	eye morphogenesis (GO:0048592)	300	5	.93	+	5.36	2.28E-03
D	response to nutrient levels (GO:0031667)	180	3	.56	+	5.36	1.83E-02
D	regulation of programmed cell death (GO:0043067)	241	4	.75	+	5.33	6.53E-03
D	follicle cell of egg chamber development (GO:0030707)	244	4	.76	+	5.27	6.82E-03
D	regulation of anatomical structure morphogenesis (GO:0022603)	183	3	.57	+	5.27	1.91E-02
D	cell cycle (GO:0007049)	612	10	1.90	+	5.25	1.37E-05
D	regulation of developmental process (GO:0050793)	679	11	2.11	+	5.21	5.05E-06
D	regulation of growth (GO:0040008)	309	5	.96	+	5.20	2.60E-03
D	compound eye photoreceptor cell differentiation (GO:0001751)	186	3	.58	+	5.18	2.00E-02
D	regulation of synapse structure or activity (GO:0050803)	186	3	.58	+	5.18	2.00E-02
D	male gamete generation (GO:0048232)	314	5	.98	+	5.12	2.78E-03
D	eye photoreceptor cell differentiation (GO:0001754)	190	3	.59	+	5.08	2.11E-02
D	post-embryonic appendage morphogenesis (GO:0035120)	317	5	.99	+	5.07	2.90E-03
D	developmental maturation (GO:0021700)	193	3	.60	+	5.00	2.20E-02
D	epithelial cell differentiation (GO:0030855)	325	5	1.01	+	4.94	3.23E-03
D	imaginal disc-derived appendage morphogenesis (GO:0035114)	326	5	1.01	+	4.93	3.27E-03
D	cell cycle process (GO:0022402)	522	8	1.62	+	4.93	1.77E-04
D	appendage morphogenesis (GO:0035107)	328	5	1.02	+	4.90	3.35E-03
D	establishment or maintenance of cell polarity (GO:0007163)	198	3	.62	+	4.87	2.35E-02
D	chitin-based cuticle development (GO:0040003)	200	3	.62	+	4.82	2.41E-02
D	regulation of organelle organization (GO:0033043)	336	5	1.05	+	4.78	3.72E-03
D	imaginal disc morphogenesis (GO:0007560)	404	6	1.26	+	4.77	1.47E-03
D	sensory organ development (GO:0007423)	473	7	1.47	+	4.76	5.82E-04
D	positive regulation of multicellular organismal process (GO:0051240)	203	3	.63	+	4.75	2.51E-02
D	negative regulation of developmental process (GO:0051093)	203	3	.63	+	4.75	2.51E-02
D	anatomical structure formation involved in morphogenesis (GO:0048646)	542	8	1.69	+	4.74	2.29E-04
D	oogenesis (GO:0048477)	544	8	1.69	+	4.73	2.35E-04
D	regulation of intracellular signal transduction (GO:1902531)	410	6	1.28	+	4.70	1.58E-03
D	imaginal disc-derived wing morphogenesis (GO:0007476)	274	4	.85	+	4.69	1.02E-02
D	regionalization (GO:0003002)	480	7	1.49	+	4.69	6.35E-04
D	spermatogenesis (GO:0007283)	275	4	.86	+	4.68	1.03E-02
D	regulation of nervous system development (GO:0051960)	207	3	.64	+	4.66	2.63E-02
D	photoreceptor cell differentiation (GO:0046530)	208	3	.65	+	4.64	2.67E-02
D	muscle structure development (GO:0061061)	209	3	.65	+	4.61	2.70E-02
D	imaginal disc development (GO:0007444)	561	8	1.75	+	4.58	2.89E-04
D	negative regulation of signaling (GO:0023057)	422	6	1.31	+	4.57	1.83E-03
D	innate immune response (GO:0045087)	212	3	.66	+	4.55	2.80E-02
D	negative regulation of cell communication (GO:0010648)	424	6	1.32	+	4.55	1.87E-03
D	intracellular signal transduction (GO:0035556)	425	6	1.32	+	4.54	1.90E-03
D	wing disc morphogenesis (GO:0007472)	287	4	.89	+	4.48	1.19E-02
D	microtubule cytoskeleton organization (GO:0000226)	361	5	1.12	+	4.45	5.04E-03
D	pattern specification process (GO:0007389)	509	7	1.58	+	4.42	8.98E-04
D	post-transcriptional regulation of gene expression (GO:0010608)	219	3	.68	+	4.40	3.04E-02
D	instar larval or pupal morphogenesis (GO:0048707)	439	6	1.37	+	4.39	2.23E-03
D	cellular process involved in reproduction in multicellular organism (GO:0022412)	736	10	2.29	+	4.37	6.66E-05
D	axonogenesis (GO:0007409)	295	4	.92	+	4.36	1.31E-02
D	regulation of biological quality (GO:0065008)	888	12	2.76	+	4.34	1.10E-05
D	organelle localization (GO:0051640)	222	3	.69	+	4.34	3.15E-02
D	female gamete generation (GO:0007292)	594	8	1.85	+	4.33	4.25E-04
D	regulation of cell population proliferation (GO:0042127)	224	3	.70	+	4.30	3.22E-02
D	cell surface receptor signaling pathway (GO:0007166)	302	4	.94	+	4.26	1.41E-02
D	germ cell development (GO:0007281)	681	9	2.12	+	4.25	2.03E-04
D	post-embryonic animal morphogenesis (GO:0009886)	454	6	1.41	+	4.25	2.64E-03
D	cytoskeleton organization (GO:0007010)	607	8	1.89	+	4.24	4.91E-04
D	animal organ development (GO:0048513)	1141	15	3.55	+	4.23	8.54E-07
D	generation of neurons (GO:0048699)	762	10	2.37	+	4.22	8.91E-05
D	immune response (GO:0006955)	306	4	.95	+	4.20	1.48E-02
D	wing disc development (GO:0035220)	385	5	1.20	+	4.17	6.59E-03
D	axon development (GO:0061564)	310	4	.96	+	4.15	1.54E-02
D	metamorphosis (GO:0007552)	465	6	1.45	+	4.15	2.98E-03
D	nuclear division (GO:0000280)	233	3	.72	+	4.14	3.56E-02
D	regulation of cellular component organization (GO:0051128)	706	9	2.20	+	4.10	2.65E-04
D	neuron differentiation (GO:0030182)	707	9	2.20	+	4.09	2.68E-04
D	cuticle development (GO:0042335)	236	3	.73	+	4.09	3.68E-02
D	neuron development (GO:0048666)	558	7	1.74	+	4.03	1.53E-03
D	animal organ morphogenesis (GO:0009887)	721	9	2.24	+	4.01	3.10E-04
D	gamete generation (GO:0007276)	882	11	2.74	+	4.01	5.84E-05
D	negative regulation of signal transduction (GO:0009968)	401	5	1.25	+	4.01	7.80E-03
D	immune system process (GO:0002376)	403	5	1.25	+	3.99	7.96E-03
D	neurogenesis (GO:0022008)	813	10	2.53	+	3.95	1.52E-04
D	morphogenesis of an epithelium (GO:0002009)	326	4	1.01	+	3.94	1.82E-02
D	axon guidance (GO:0007411)	245	3	.76	+	3.94	4.04E-02
D	nervous system development (GO:0007399)	981	12	3.05	+	3.93	2.99E-05
D	negative regulation of cellular process (GO:0048523)	1397	17	4.35	+	3.91	3.55E-07
D	defense response to symbiont (GO:0140546)	248	3	.77	+	3.89	4.16E-02
D	organelle fission (GO:0048285)	248	3	.77	+	3.89	4.16E-02
D	embryo development (GO:0009790)	503	6	1.56	+	3.83	4.38E-03
D	neuron projection guidance (GO:0097485)	253	3	.79	+	3.81	4.37E-02
D	response to external stimulus (GO:0009605)	683	8	2.12	+	3.76	1.06E-03
D	biological process involved in interspecies interaction between organisms (GO:0044419)	513	6	1.60	+	3.76	4.82E-03
D	negative regulation of biological process (GO:0048519)	1463	17	4.55	+	3.73	6.86E-07
D	cell development (GO:0048468)	1293	15	4.02	+	3.73	4.13E-06
D	tissue morphogenesis (GO:0048729)	351	4	1.09	+	3.66	2.32E-02
D	regulation of signaling (GO:0023051)	970	11	3.02	+	3.64	1.37E-04
D	regulation of cell communication (GO:0010646)	974	11	3.03	+	3.63	1.43E-04
D	defense response to other organism (GO:0098542)	443	5	1.38	+	3.63	1.17E-02
D	actin cytoskeleton organization (GO:0030036)	266	3	.83	+	3.63	4.95E-02
D	system development (GO:0048731)	1331	15	4.14	+	3.62	5.91E-06
D	multicellular organismal reproductive process (GO:0048609)	1070	12	3.33	+	3.60	7.02E-05
D	negative regulation of response to stimulus (GO:0048585)	450	5	1.40	+	3.57	1.24E-02
D	post-embryonic development (GO:0009791)	630	7	1.96	+	3.57	3.05E-03
D	developmental process involved in reproduction (GO:0003006)	903	10	2.81	+	3.56	3.57E-04
D	instar larval or pupal development (GO:0002165)	547	6	1.70	+	3.53	6.56E-03
D	cell differentiation (GO:0030154)	1550	17	4.82	+	3.53	1.55E-06
D	defense response (GO:0006952)	456	5	1.42	+	3.52	1.31E-02
D	cellular developmental process (GO:0048869)	1552	17	4.83	+	3.52	1.58E-06
D	plasma membrane bounded cell projection organization (GO:0120036)	645	7	2.01	+	3.49	3.47E-03
D	epithelium development (GO:0060429)	555	6	1.73	+	3.47	7.03E-03
D	regulation of localization (GO:0032879)	373	4	1.16	+	3.45	2.82E-02
D	positive regulation of response to stimulus (GO:0048584)	563	6	1.75	+	3.43	7.52E-03
D	cell projection organization (GO:0030030)	659	7	2.05	+	3.41	3.91E-03
D	positive regulation of signaling (GO:0023056)	474	5	1.47	+	3.39	1.53E-02
D	positive regulation of cell communication (GO:0010647)	476	5	1.48	+	3.38	1.56E-02
D	anatomical structure morphogenesis (GO:0009653)	1455	15	4.53	+	3.31	1.75E-05
D	response to external biotic stimulus (GO:0043207)	488	5	1.52	+	3.29	1.71E-02
D	response to other organism (GO:0051707)	488	5	1.52	+	3.29	1.71E-02
D	microtubule-based process (GO:0007017)	489	5	1.52	+	3.29	1.73E-02
D	response to biotic stimulus (GO:0009607)	489	5	1.52	+	3.29	1.73E-02
D	multicellular organism development (GO:0007275)	2062	21	6.42	+	3.27	1.53E-07
D	positive regulation of RNA metabolic process (GO:0051254)	493	5	1.53	+	3.26	1.78E-02
D	signal transduction (GO:0007165)	990	10	3.08	+	3.25	7.39E-04
D	signaling (GO:0023052)	1193	12	3.71	+	3.23	1.99E-04
D	cell communication (GO:0007154)	1207	12	3.76	+	3.20	2.22E-04
D	positive regulation of nucleobase-containing compound metabolic process (GO:0045935)	519	5	1.61	+	3.10	2.18E-02
D	regulation of signal transduction (GO:0009966)	834	8	2.59	+	3.08	3.74E-03
D	sexual reproduction (GO:0019953)	1180	11	3.67	+	3.00	7.49E-04
D	positive regulation of metabolic process (GO:0009893)	861	8	2.68	+	2.99	4.54E-03
D	tissue development (GO:0009888)	646	6	2.01	+	2.99	1.42E-02
D	negative regulation of biosynthetic process (GO:0009890)	651	6	2.03	+	2.96	1.47E-02
D	negative regulation of metabolic process (GO:0009892)	767	7	2.39	+	2.93	8.85E-03
D	positive regulation of RNA biosynthetic process (GO:1902680)	442	4	1.38	+	2.91	4.78E-02
D	positive regulation of signal transduction (GO:0009967)	442	4	1.38	+	2.91	4.78E-02
D	positive regulation of DNA-templated transcription (GO:0045893)	442	4	1.38	+	2.91	4.78E-02
D	anatomical structure development (GO:0048856)	2507	22	7.80	+	2.82	9.15E-07
D	positive regulation of cellular process (GO:0048522)	1611	14	5.01	+	2.79	2.38E-04
D	developmental process (GO:0032502)	2647	23	8.24	+	2.79	5.00E-07
D	regulation of response to stimulus (GO:0048583)	1050	9	3.27	+	2.76	4.36E-03
D	regulation of multicellular organismal process (GO:0051239)	587	5	1.83	+	2.74	3.46E-02
D	negative regulation of macromolecule metabolic process (GO:0010605)	712	6	2.22	+	2.71	2.20E-02
D	reproductive process (GO:0022414)	1425	12	4.43	+	2.71	1.01E-03
D	positive regulation of biological process (GO:0048518)	1698	14	5.28	+	2.65	4.14E-04
D	cellular response to stimulus (GO:0051716)	1507	12	4.69	+	2.56	1.65E-03
D	positive regulation of biosynthetic process (GO:0009891)	633	5	1.97	+	2.54	4.55E-02
D	negative regulation of macromolecule biosynthetic process (GO:0010558)	637	5	1.98	+	2.52	4.65E-02
D	multicellular organismal process (GO:0032501)	2911	22	9.06	+	2.43	1.21E-05
D	cellular component assembly (GO:0022607)	1061	8	3.30	+	2.42	1.53E-02
D	regulation of cellular process (GO:0050794)	3782	28	11.77	+	2.38	2.57E-07
D	regulation of biological process (GO:0050789)	4000	29	12.44	+	2.33	1.86E-07
D	response to stress (GO:0006950)	1264	9	3.93	+	2.29	1.42E-02
D	biological regulation (GO:0065007)	4215	30	13.11	+	2.29	1.27E-07
D	macromolecule localization (GO:0033036)	847	6	2.64	+	2.28	4.58E-02
D	cellular component organization (GO:0016043)	2695	18	8.38	+	2.15	7.19E-04
D	response to stimulus (GO:0050896)	2555	17	7.95	+	2.14	1.17E-03
D	regulation of primary metabolic process (GO:0080090)	1656	11	5.15	+	2.14	1.48E-02
D	cellular component organization or biogenesis (GO:0071840)	2864	18	8.91	+	2.02	1.89E-03
D	regulation of metabolic process (GO:0019222)	2024	12	6.30	+	1.91	2.70E-02
D	regulation of biosynthetic process (GO:0009889)	1693	10	5.27	+	1.90	3.56E-02
D	cellular process (GO:0009987)	8021	34	24.95	+	1.36	4.94E-03
E	germarium-derived oocyte differentiation (GO:0030706)	33	3	.09	+	32.22	1.07E-04
E	germ-line cyst formation (GO:0048134)	34	3	.10	+	31.27	1.17E-04
E	oocyte fate determination (GO:0030716)	34	3	.10	+	31.27	1.17E-04
E	epithelial cell migration, open tracheal system (GO:0007427)	36	3	.10	+	29.53	1.39E-04
E	segment polarity determination (GO:0007367)	39	3	.11	+	27.26	1.77E-04
E	periodic partitioning (GO:0007365)	48	3	.14	+	22.15	3.29E-04
E	gland morphogenesis (GO:0022612)	70	4	.20	+	20.25	4.34E-05
E	salivary gland morphogenesis (GO:0007435)	70	4	.20	+	20.25	4.34E-05
E	sperm individualization (GO:0007291)	59	3	.17	+	18.02	6.05E-04
E	cellularization (GO:0007349)	115	5	.32	+	15.41	1.68E-05
E	exocrine system development (GO:0035272)	94	4	.27	+	15.08	1.38E-04
E	salivary gland development (GO:0007431)	94	4	.27	+	15.08	1.38E-04
E	germarium-derived egg chamber formation (GO:0007293)	103	4	.29	+	13.76	1.96E-04
E	neuromuscular junction development (GO:0007528)	83	3	.23	+	12.81	1.63E-03
E	epithelial cell migration (GO:0010631)	143	5	.40	+	12.39	4.80E-05
E	epithelium migration (GO:0090132)	144	5	.41	+	12.31	4.96E-05
E	tissue migration (GO:0090130)	152	5	.43	+	11.66	6.41E-05
E	morphogenesis of a polarized epithelium (GO:0001738)	93	3	.26	+	11.43	2.26E-03
E	cytoskeleton-dependent cytokinesis (GO:0061640)	93	3	.26	+	11.43	2.26E-03
E	cytokinesis (GO:0000910)	95	3	.27	+	11.19	2.40E-03
E	cell fate determination (GO:0001709)	127	4	.36	+	11.16	4.36E-04
E	ameboidal-type cell migration (GO:0001667)	159	5	.45	+	11.14	7.94E-05
E	border follicle cell migration (GO:0007298)	100	3	.28	+	10.63	2.78E-03
E	follicle cell of egg chamber migration (GO:0007297)	113	3	.32	+	9.41	3.93E-03
E	negative regulation of apoptotic process (GO:0043066)	113	3	.32	+	9.41	3.93E-03
E	gland development (GO:0048732)	157	4	.44	+	9.03	9.67E-04
E	follicle cell of egg chamber development (GO:0030707)	244	6	.69	+	8.71	5.70E-05
E	spermatid development (GO:0007286)	124	3	.35	+	8.57	5.09E-03
E	negative regulation of programmed cell death (GO:0043069)	124	3	.35	+	8.57	5.09E-03
E	cell population proliferation (GO:0008283)	126	3	.36	+	8.44	5.32E-03
E	dendrite morphogenesis (GO:0048813)	133	3	.38	+	7.99	6.18E-03
E	spermatid differentiation (GO:0048515)	135	3	.38	+	7.88	6.44E-03
E	response to nutrient levels (GO:0031667)	180	4	.51	+	7.88	1.60E-03
E	epithelial cell development (GO:0002064)	274	6	.77	+	7.76	1.08E-04
E	epithelial cell differentiation (GO:0030855)	325	7	.92	+	7.63	3.00E-05
E	dendrite development (GO:0016358)	140	3	.40	+	7.59	7.12E-03
E	cell division (GO:0051301)	237	5	.67	+	7.48	5.09E-04
E	negative regulation of intracellular signal transduction (GO:1902532)	144	3	.41	+	7.38	7.70E-03
E	oogenesis (GO:0048477)	544	11	1.54	+	7.17	1.95E-07
E	external encapsulating structure organization (GO:0045229)	149	3	.42	+	7.14	8.45E-03
E	regulation of apoptotic process (GO:0042981)	204	4	.58	+	6.95	2.53E-03
E	germ cell development (GO:0007281)	681	13	1.92	+	6.77	2.23E-08
E	cellular process involved in reproduction in multicellular organism (GO:0022412)	736	14	2.08	+	6.74	5.68E-09
E	respiratory system development (GO:0060541)	264	5	.74	+	6.71	8.29E-04
E	open tracheal system development (GO:0007424)	255	5	.72	+	6.95	7.09E-04
E	oocyte differentiation (GO:0009994)	159	3	.45	+	6.69	1.01E-02
E	response to starvation (GO:0042594)	160	3	.45	+	6.64	1.03E-02
E	female gamete generation (GO:0007292)	594	11	1.68	+	6.56	4.71E-07
E	cell migration (GO:0016477)	273	5	.77	+	6.49	9.63E-04
E	spermatogenesis (GO:0007283)	275	5	.78	+	6.44	9.95E-04
E	larval development (GO:0002164)	172	3	.49	+	6.18	1.25E-02
E	growth (GO:0040007)	177	3	.50	+	6.01	1.35E-02
E	developmental growth (GO:0048589)	177	3	.50	+	6.01	1.35E-02
E	compound eye development (GO:0048749)	359	6	1.01	+	5.92	4.66E-04
E	anatomical structure formation involved in morphogenesis (GO:0048646)	542	9	1.53	+	5.88	1.52E-05
E	regulation of programmed cell death (GO:0043067)	241	4	.68	+	5.88	4.60E-03
E	cell fate commitment (GO:0045165)	302	5	.85	+	5.87	1.51E-03
E	regulation of growth (GO:0040008)	309	5	.87	+	5.73	1.67E-03
E	blastoderm segmentation (GO:0007350)	186	3	.52	+	5.72	1.54E-02
E	male gamete generation (GO:0048232)	314	5	.89	+	5.64	1.79E-03
E	eye development (GO:0001654)	377	6	1.06	+	5.64	6.03E-04
E	visual system development (GO:0150063)	377	6	1.06	+	5.64	6.03E-04
E	sensory system development (GO:0048880)	377	6	1.06	+	5.64	6.03E-04
E	gamete generation (GO:0007276)	882	14	2.49	+	5.63	5.63E-08
E	synapse organization (GO:0050808)	191	3	.54	+	5.57	1.65E-02
E	developmental process involved in reproduction (GO:0003006)	903	14	2.55	+	5.49	7.56E-08
E	cell morphogenesis involved in neuron differentiation (GO:0048667)	388	6	1.09	+	5.48	7.01E-04
E	positive regulation of catabolic process (GO:0009896)	194	3	.55	+	5.48	1.72E-02
E	neuron projection morphogenesis (GO:0048812)	390	6	1.10	+	5.45	7.20E-04
E	morphogenesis of an epithelium (GO:0002009)	326	5	.92	+	5.44	2.11E-03
E	cell junction organization (GO:0034330)	261	4	.74	+	5.43	6.08E-03
E	plasma membrane bounded cell projection morphogenesis (GO:0120039)	392	6	1.11	+	5.42	7.40E-04
E	cell projection morphogenesis (GO:0048858)	394	6	1.11	+	5.40	7.60E-04
E	chitin-based cuticle development (GO:0040003)	200	3	.56	+	5.32	1.86E-02
E	regulation of cell cycle process (GO:0010564)	200	3	.56	+	5.32	1.86E-02
E	embryonic pattern specification (GO:0009880)	201	3	.57	+	5.29	1.89E-02
E	mitotic cell cycle process (GO:1903047)	272	4	.77	+	5.21	7.03E-03
E	cell motility (GO:0048870)	341	5	.96	+	5.20	2.57E-03
E	regulation of cell differentiation (GO:0045595)	273	4	.77	+	5.19	7.12E-03
E	epithelium development (GO:0060429)	555	8	1.57	+	5.11	1.31E-04
E	neuron projection development (GO:0031175)	419	6	1.18	+	5.07	1.05E-03
E	tissue morphogenesis (GO:0048729)	351	5	.99	+	5.05	2.91E-03
E	central nervous system development (GO:0007417)	283	4	.80	+	5.01	8.06E-03
E	multicellular organismal reproductive process (GO:0048609)	1070	15	3.02	+	4.97	8.34E-08
E	post-transcriptional regulation of gene expression (GO:0010608)	219	3	.62	+	4.85	2.36E-02
E	segmentation (GO:0035282)	226	3	.64	+	4.70	2.56E-02
E	post-embryonic animal morphogenesis (GO:0009886)	454	6	1.28	+	4.68	1.58E-03
E	cuticle development (GO:0042335)	236	3	.67	+	4.50	2.86E-02
E	regulation of developmental growth (GO:0048638)	236	3	.67	+	4.50	2.86E-02
E	sensory organ development (GO:0007423)	473	6	1.33	+	4.50	1.94E-03
E	mitotic cell cycle (GO:0000278)	395	5	1.11	+	4.49	4.81E-03
E	cell morphogenesis (GO:0000902)	475	6	1.34	+	4.48	1.99E-03
E	positive regulation of developmental process (GO:0051094)	239	3	.67	+	4.45	2.95E-02
E	neuron development (GO:0048666)	558	7	1.57	+	4.45	8.40E-04
E	regulation of protein metabolic process (GO:0051246)	319	4	.90	+	4.44	1.21E-02
E	tissue development (GO:0009888)	646	8	1.82	+	4.39	3.70E-04
E	cell development (GO:0048468)	1293	16	3.65	+	4.39	1.48E-07
E	sexual reproduction (GO:0019953)	1180	14	3.33	+	4.20	1.99E-06
E	regulation of developmental process (GO:0050793)	679	8	1.92	+	4.18	5.17E-04
E	instar larval or pupal morphogenesis (GO:0048707)	439	5	1.24	+	4.04	7.47E-03
E	neuron differentiation (GO:0030182)	707	8	2.00	+	4.01	6.75E-04
E	actin cytoskeleton organization (GO:0030036)	266	3	.75	+	4.00	3.87E-02
E	nervous system development (GO:0007399)	981	11	2.77	+	3.97	5.75E-05
E	post-embryonic development (GO:0009791)	630	7	1.78	+	3.94	1.70E-03
E	animal organ morphogenesis (GO:0009887)	721	8	2.03	+	3.93	7.68E-04
E	neurogenesis (GO:0022008)	813	9	2.29	+	3.92	3.46E-04
E	instar larval or pupal development (GO:0002165)	547	6	1.54	+	3.89	4.01E-03
E	imaginal disc-derived wing morphogenesis (GO:0007476)	274	3	.77	+	3.88	4.17E-02
E	plasma membrane bounded cell projection organization (GO:0120036)	645	7	1.82	+	3.85	1.95E-03
E	metamorphosis (GO:0007552)	465	5	1.31	+	3.81	9.46E-03
E	negative regulation of biosynthetic process (GO:0009890)	651	7	1.84	+	3.81	2.05E-03
E	negative regulation of cellular process (GO:0048523)	1397	15	3.94	+	3.81	2.62E-06
E	regulation of cell cycle (GO:0051726)	280	3	.79	+	3.80	4.40E-02
E	cell projection organization (GO:0030030)	659	7	1.86	+	3.76	2.20E-03
E	actin filament-based process (GO:0030029)	283	3	.80	+	3.76	4.52E-02
E	reproductive process (GO:0022414)	1425	15	4.02	+	3.73	3.36E-06
E	system development (GO:0048731)	1331	14	3.76	+	3.73	8.23E-06
E	generation of neurons (GO:0048699)	762	8	2.15	+	3.72	1.10E-03
E	negative regulation of gene expression (GO:0010629)	382	4	1.08	+	3.71	2.21E-02
E	wing disc morphogenesis (GO:0007472)	287	3	.81	+	3.70	4.68E-02
E	negative regulation of metabolic process (GO:0009892)	767	8	2.16	+	3.70	1.15E-03
E	regionalization (GO:0003002)	480	5	1.35	+	3.69	1.08E-02
E	wing disc development (GO:0035220)	385	4	1.09	+	3.68	2.26E-02
E	cell differentiation (GO:0030154)	1550	16	4.37	+	3.66	1.76E-06
E	cellular developmental process (GO:0048869)	1552	16	4.38	+	3.65	1.79E-06
E	compound eye morphogenesis (GO:0001745)	291	3	.82	+	3.65	4.84E-02
E	ribonucleoprotein complex biogenesis (GO:0022613)	291	3	.82	+	3.65	4.84E-02
E	anatomical structure morphogenesis (GO:0009653)	1455	15	4.11	+	3.65	4.36E-06
E	negative regulation of biological process (GO:0048519)	1463	15	4.13	+	3.63	4.67E-06
E	negative regulation of signal transduction (GO:0009968)	401	4	1.13	+	3.54	2.58E-02
E	immune system process (GO:0002376)	403	4	1.14	+	3.52	2.62E-02
E	imaginal disc morphogenesis (GO:0007560)	404	4	1.14	+	3.51	2.64E-02
E	negative regulation of macromolecule metabolic process (GO:0010605)	712	7	2.01	+	3.48	3.40E-03
E	pattern specification process (GO:0007389)	509	5	1.44	+	3.48	1.36E-02
E	cell cycle (GO:0007049)	612	6	1.73	+	3.47	6.90E-03
E	regulation of intracellular signal transduction (GO:1902531)	410	4	1.16	+	3.46	2.77E-02
E	animal organ development (GO:0048513)	1141	11	3.22	+	3.42	2.23E-04
E	cell cycle process (GO:0022402)	522	5	1.47	+	3.39	1.50E-02
E	negative regulation of signaling (GO:0023057)	422	4	1.19	+	3.36	3.04E-02
E	negative regulation of cell communication (GO:0010648)	424	4	1.20	+	3.34	3.08E-02
E	negative regulation of macromolecule biosynthetic process (GO:0010558)	637	6	1.80	+	3.34	8.34E-03
E	imaginal disc development (GO:0007444)	561	5	1.58	+	3.16	1.99E-02
E	negative regulation of response to stimulus (GO:0048585)	450	4	1.27	+	3.15	3.72E-02
E	RNA processing (GO:0006396)	587	5	1.66	+	3.02	2.37E-02
E	multicellular organism development (GO:0007275)	2062	17	5.82	+	2.92	1.60E-05
E	cytoskeleton organization (GO:0007010)	607	5	1.71	+	2.92	2.70E-02
E	RNA metabolic process (GO:0016070)	866	7	2.44	+	2.86	9.78E-03
E	anatomical structure development (GO:0048856)	2507	20	7.07	+	2.83	2.73E-06
E	RNA biosynthetic process (GO:0032774)	755	6	2.13	+	2.82	1.82E-02
E	developmental process (GO:0032502)	2647	20	7.47	+	2.68	6.53E-06
E	nucleic acid biosynthetic process (GO:0141187)	797	6	2.25	+	2.67	2.31E-02
E	response to external stimulus (GO:0009605)	683	5	1.93	+	2.59	4.17E-02
E	cellular component biogenesis (GO:0044085)	1246	9	3.52	+	2.56	6.76E-03
E	regulation of signaling (GO:0023051)	970	7	2.74	+	2.56	1.75E-02
E	regulation of signal transduction (GO:0009966)	834	6	2.35	+	2.55	2.81E-02
E	regulation of cell communication (GO:0010646)	974	7	2.75	+	2.55	1.78E-02
E	regulation of cellular component organization (GO:0051128)	706	5	1.99	+	2.51	4.70E-02
E	signal transduction (GO:0007165)	990	7	2.79	+	2.51	1.94E-02
E	nucleic acid metabolic process (GO:0090304)	1141	8	3.22	+	2.48	1.29E-02
E	regulation of biological quality (GO:0065008)	888	6	2.51	+	2.39	3.67E-02
E	signaling (GO:0023052)	1193	8	3.37	+	2.38	1.66E-02
E	cellular response to stimulus (GO:0051716)	1507	10	4.25	+	2.35	7.58E-03
E	cell communication (GO:0007154)	1207	8	3.41	+	2.35	1.77E-02
E	cellular component assembly (GO:0022607)	1061	7	2.99	+	2.34	2.72E-02
E	regulation of biosynthetic process (GO:0009889)	1693	11	4.78	+	2.30	5.77E-03
E	regulation of macromolecule metabolic process (GO:0060255)	1860	12	5.25	+	2.29	3.98E-03
E	regulation of metabolic process (GO:0019222)	2024	13	5.71	+	2.28	2.68E-03
E	response to stress (GO:0006950)	1264	8	3.57	+	2.24	2.27E-02
E	nucleobase-containing compound biosynthetic process (GO:0034654)	954	6	2.69	+	2.23	4.93E-02
E	multicellular organismal process (GO:0032501)	2911	18	8.21	+	2.19	4.93E-04
E	regulation of gene expression (GO:0010468)	1638	10	4.62	+	2.16	2.06E-02
E	regulation of macromolecule biosynthetic process (GO:0010556)	1653	10	4.66	+	2.14	2.11E-02
E	regulation of primary metabolic process (GO:0080090)	1656	10	4.67	+	2.14	2.12E-02
E	cellular component organization or biogenesis (GO:0071840)	2864	17	8.08	+	2.10	1.16E-03
E	regulation of cellular process (GO:0050794)	3782	22	10.67	+	2.06	1.83E-04
E	positive regulation of cellular process (GO:0048522)	1611	9	4.55	+	1.98	4.02E-02
E	cellular component organization (GO:0016043)	2695	15	7.60	+	1.97	6.86E-03
E	regulation of biological process (GO:0050789)	4000	22	11.29	+	1.95	5.26E-04
E	response to stimulus (GO:0050896)	2555	14	7.21	+	1.94	1.10E-02
E	biological regulation (GO:0065007)	4215	23	11.89	+	1.93	3.19E-04
E	positive regulation of biological process (GO:0048518)	1698	9	4.79	+	1.88	4.93E-02
E	cellular process (GO:0009987)	8021	33	22.63	+	1.46	5.18E-04
