# Supplementary material for: Patterns and Functional Insights of DNA Methylation Variation in a South American Mayfly Across an Agriculturally Impacted Semi-Arid Watershed
Source: Biology (Basel). 2025 Dec 31;15(1):90. doi: 10.3390/biology15010090 (PMC12784713; doi:10.3390/biology15010090)
Supplement: Supplementary file 1 [file biology-15-00090-s001.zip › TableS4.xls]

## Sheet: Mapped_Loci
Population	Reference_ID	Contig	Location	Locus_ID	Gene_Symbol	Expression_Regulation	Gene_Feature	Gene_Name	Product	Gene_symbol +/-5000pb	Symbol List for GO Enrich Analysis
A	CCGG.205910	contig1	13653238:13653268	LOCUS_001414	NAA16	Up	exon	NAA16	N-alpha-acetyltransferase 16, NatA auxiliary subunit		FBgn0031020
A	CCGG.26602	contig1	2591886:2591916	LOCUS_000310	Prrc2a	Up	exon	Prrc2a	Protein PRRC2A		FBgn0261710
A	CCGG.9735	contig1	6110397:6110427	LOCUS_000672	brat	Up	exon	brat	Brain tumor protein		brat
A	CCWGG.22816	contig1	2811580:2811610	LOCUS_000338	Gpatch2l	Up	exon	Gpatch2l	G patch domain-containing protein 2-like		FBgn0025626
A	CCWGG.228836	contig1	12288616:12288646	LOCUS_001263	LOCUS_001263	Up	exon	unidentified protein	hypothetical protein
A	CCWGG.24589	contig1	6502808:6502836	LOCUS_000708	ARID2	Up	exon	ARID2	AT-rich interactive domain-containing protein 2		Bap170
A	CCWGG.32122	contig1	14472970:14473000	LOCUS_001502	shi_1	Up	exon	shi_1	Dynamin		shi
A	CCWGG.332811	contig1	12828748:12828778	intergenic_region_1016	ID=intergenic_region_1016	Up	intergenic_region	NA	NA	LOCUS_001310	LOCUS_001310
A	CCWGG.34872	contig1	2361488:2361518	LOCUS_000284	LOCUS_000284	Up	exon	unidentified protein	hypothetical protein
A	CCWGG.46581	contig1	3937177:3937205	intergenic_region_302	ID=intergenic_region_302	Up	intergenic_region	NA	NA	HDAC11	HDAC11
A	CCWGG.50348	contig1	2366692:2366722	LOCUS_000285	LOCUS_000285	Up	exon	unidentified protein	hypothetical protein
A	CCWGG.8882	contig1	6180020:6180050	intergenic_region_494	ID=intergenic_region_494	Up	intergenic_region	NA	NA	NHP6_0	-
A	CCWGG.24661	contig2	515239:515269	LOCUS_001686	rasp	Up	exon	rasp	Protein-cysteine N-palmitoyltransferase Rasp		rasp
A	CCWGG.43612	contig2	12457502:12457531	intergenic_region_4697	ID=intergenic_region_4697	Up	intergenic_region	NA	NA	ZFYVE19	FBgn0030694
A	CCWGG.69840	contig2	5565437:5565464	LOCUS_002173	CPN2	Up	exon	CPN2	Carboxypeptidase N subunit 2		MstProx
A	CCGG.464912	contig3	7152917:7152948	LOCUS_003555	trx_0	Up	exon	trx_0	Histone-lysine N-methyltransferase trithorax		trx
A	CCWGG.59670	contig3	7039963:7039990	LOCUS_003541	aPKC	Up	exon	aPKC	Atypical protein kinase C		aPKC
A	CCWGG.11354	contig4	3430716:3430746	LOCUS_004211	PRPF4B	Up	intron	PRPF4B	Serine/threonine-protein kinase PRP4		Flacc
A	CCWGG.38822	contig4	6577861:6577891	intergenic_region_8124	ID=intergenic_region_8124	Up	intergenic_region	NA	NA	GA20843	FBgn0037689
A	CCWGG.53469	contig4	1725961:1725988	LOCUS_004055	yjbQ	Up	exon	yjbQ	UPF0047 protein YjbQ		FBgn0263355
A	CCWGG.58296	contig4	5120623:5120651	LOCUS_004381	myoI_0	Up	exon	myoI_0	Myosin-I heavy chain		FBgn0267431
A	CCWGG.628243	contig4	5128993:5129023	intergenic_region_8034	ID=intergenic_region_8034	Up	intergenic_region	NA	NA	TOP3A	Top3alpha
A	CCWGG.8865	contig4	7547151:7547181	LOCUS_004636	RpI135	Up	exon	RpI135	DNA-directed RNA polymerase I subunit RPA2		RpI135
A	CCWGG.54385	contig5	2793497:2793525	intergenic_region_8937	ID=intergenic_region_8937	Up	intergenic_region	NA	NA	WDR44	FBgn0083969
A	CCWGG.66909	contig5	5474768:5474795	LOCUS_005294	Bag6	Up	exon	Bag6	Large proline-rich protein BAG6		FBgn0035793
A	CCGG.127514	contig6	4029512:4029542	LOCUS_005735	ctu2-a	Up	exon	ctu2-a	Cytoplasmic tRNA 2-thiolation protein 2-A		FBgn002895
A	CCWGG.20624	contig6	764103:764130	LOCUS_005452	ATP9B	Up	exon	ATP9B	putative phospholipid-transporting ATPase IIB		FBgn0051729
A	CCWGG.54377	contig6	716253:716281	LOCUS_005448	RNASEH1	Up	exon	RNASEH1	Ribonuclease H1		-
A	CCWGG.465447	contig7	2647330:2647358	intergenic_region_10465	ID=intergenic_region_10465	Up	intergenic_region	NA	NA	RAD51	FBgn0003479
A	CCWGG.52423	contig7	1766539:1766569	LOCUS_006008	Eya4	Up	exon	Eya4	Eyes absent 4		FBgn0000320
A	CCWGG.54011	contig7	2855649:2855677	intergenic_region_10485	ID=intergenic_region_10485	Up	intergenic_region	NA	NA	RBBP6	FBgn0086129
A	CCWGG.54894	contig7	1148186:1148216	LOCUS_005949	dnc_1	Up	intron	dnc_1	cAMP-specific 3',5'-cyclic phosphodiesterase		dnc
A	CCWGG.2813	contig8	2996573:2996603	LOCUS_006744	Kin	Up	exon	Kin	DNA/RNA-binding protein KIN17		Khc
A	CCWGG.39705	contig8	2085382:2085412	LOCUS_006647	Ppme1	Up	exon	Ppme1	Protein phosphatase methylesterase 1		-
A	CCWGG.12440	contig9	2880588:2880618	intergenic_region_11751	ID=intergenic_region_11751	Up	intergenic_region	NA	NA	At1g30560	FBgn0033543
A	CCWGG.61727	contig9	4150802:4150832	LOCUS_007424	LOCUS_007424	Up	exon	unidentified protein	hypothetical protein
A	CCWGG.18795	contig10	2015520:2015550	intergenic_region_1427	ID=intergenic_region_1427	Up	intergenic_region	NA	NA	Cpsf100	Cpsf100
A	CCWGG.17076	contig10	49749:49779	intergenic_region_1287	ID=intergenic_region_1287	Up	intergenic_region	NA	NA	YEATS2	FBgn0027490
A	CCWGG.33349	contig10	1995912:1995942	LOCUS_007690	LOCUS_007690	Up	exon	unidentified protein	hypothetical protein
A	CCWGG.31896	contig12	2374333:2374362	intergenic_region_2220	ID=intergenic_region_2220	Up	intergenic_region	NA	NA	LOCUS_008542
A	CCGG.26161	contig13	1021438:1021469	LOCUS_008726	Kcnk18	Up	intron	Kcnk18	Potassium channel subfamily K member 18		FBgn0085425
A	CCWGG.32022	contig14	2181774:2181804	LOCUS_009106	Gpc4	Up	intron	Gpc4	Glypican-4		FBgn0041604
A	CCWGG.3484	contig14	1842694:1842724	intergenic_region_2656	ID=intergenic_region_2656	Up	intergenic_region	NA	NA	LOCUS_009068
A	CCWGG.23263	contig16	786146:786176	intergenic_region_2989	ID=intergenic_region_2989	Up	intergenic_region	NA	NA	DCAF13	FBgn0036500
A	CCWGG.240325	contig19	446204:446231	LOCUS_010139	ALG1	Up	exon	ALG1	Chitobiosyldiphosphodolichol beta-mannosyltransferase		ALG1
A	CCWGG.55681	contig19	1144340:1144368	intergenic_region_3602	ID=intergenic_region_3602	Up	intergenic_region	NA	NA	LOCUS_010217
A	CCWGG.62405	contig20	223660:223688	LOCUS_010358	Cp190	Up	exon	Cp190	Centrosome-associated zinc finger protein CP190		Cp190
A	CCWGG.29965	contig22	358736:358766	LOCUS_010717	LOCUS_010717	Up	exon	unidentified protein	hypothetical protein
A	CCWGG.31651	contig22	318156:318186	LOCUS_010703	CEP164	Up	exon	CEP164	Centrosomal protein		FBgn0030716
A	CCWGG.287968	contig23	113713:113742	intergenic_region_5201	ID=intergenic_region_5201	Up	intergenic_region	NA	NA	ADAMTS9_1	FBgn0286071
										ybx1	FBgn0022959
A	CCWGG.35457	contig23	626336:626365	LOCUS_010946	DSTYK	Up	exon	DSTYK	Dual serine/threonine and tyrosine protein kinase		-
A	CCWGG.36951	contig24	848326:848356	intergenic_region_5424	ID=intergenic_region_5424	Up	intergenic_region	NA	NA	Arl6ip1	Arl6IP1
A	CCWGG.61141	contig24	848329:848356	intergenic_region_5424	ID=intergenic_region_5424	Up	intergenic_region	NA	NA	Arl6ip1	Arl6IP1
A	CCWGG.17321	contig29	1017374:1017404	intergenic_region_6113	ID=intergenic_region_6113	Up	intergenic_region	NA	NA	LOCUS_012043
A	CCWGG.30344	contig30	340986:341015	LOCUS_012095	Ints14	Up	exon	Ints14	Integrator complex subunit 14		Ints14
A	CCGG.26465	contig31	175146:175177	LOCUS_012194	Scmh1	Up	exon	Scmh1	Polycomb protein SCMH1		FBgn0003334
A	CCWGG.17282	contig36	496251:496281	intergenic_region_7410	ID=intergenic_region_7410	Up	intergenic_region	NA	NA	LOCUS_012756
A	CCWGG.17076	contig40	370380:370409	intergenic_region_8235	ID=intergenic_region_8235	Up	intergenic_region	NA	NA	YEATS2	FBgn0027490
A	CCWGG.36444	contig55	8785:8815	LOCUS_014115	Kibra	Up	exon	Kibra	Protein kibra		Kibra
A	CCGG.138919	contig57	484773:484803	LOCUS_014249	Cep350	Up	exon	Cep350	Centrosome-associated protein 350		-
A	CCGG.61086	contig59	373960:373991	LOCUS_014335	DCTN3	Up	intron	DCTN3	Dynactin subunit 3		FBgn0010622
A	CCWGG.51461	contig61	62808:62837	LOCUS_014401	dcr-1	Up	exon	dcr-1	Endoribonuclease dcr-1		FBgn0039016
A	CCWGG.13649	contig62	417810:417837	LOCUS_014509	GGNBP2	Up	exon	GGNBP2	Gametogenetin-binding protein 2		CG2182
A	CCWGG.32694	contig65	21189:21219	LOCUS_014620	LOCUS_014620	Up	exon	unidentified protein	hypothetical protein
A	CCWGG.32999	contig69	296580:296609	intergenic_region_10281	ID=intergenic_region_10281	Up	intergenic_region	NA	NA	LOCUS_014852
A	CCWGG.6243	contig70	342133:342160	intergenic_region_10708	ID=intergenic_region_10708	Up	intergenic_region	NA	NA	LOCUS_014899
A	CCWGG.286203	contig74	127501:127528	LOCUS_015063	Cnot1	Up	exon	Cnot1	CCR4-NOT transcription complex subunit 1		Not1
A	CCWGG.31852	contig74	187453:187483	LOCUS_015071	LOCUS_015071	Up	exon	unidentified protein	hypothetical protein
A	CCWGG.5311	contig80	285861:285891	LOCUS_015309	nesd	Up	exon	nesd	Protein nessun dorma		nesd
A	CCWGG.54810	contig105	102149:102177	intergenic_region_1652	ID=intergenic_region_1652	Up	intergenic_region	NA	NA	NA	-
A	CCWGG.67405	contig109	117380:117407	intergenic_region_1698	ID=intergenic_region_1698	Up	intergenic_region	NA	NA	LOCUS_016069
A	CCWGG.67406	contig109	117380:117407	intergenic_region_1698	ID=intergenic_region_1698	Up	intergenic_region	NA	NA	LOCUS_016069
A	CCWGG.39038	contig112	16108:16137	LOCUS_016107	RALGAPB	Up	exon	RALGAPB	Ral GTPase-activating protein subunit beta		FBgn0085437
A	CCWGG.71044	contig116	124004:124034	LOCUS_016209	Gcn1_0	Up	exon	Gcn1_0	eIF-2-alpha kinase activator GCN1		l(3)80Fj
A	CCWGG.9015	contig130	8614:8644	LOCUS_016351	LOCUS_016351	Up	exon	unidentified protein	hypothetical protein
A	CCWGG.2494	contig169	26822:26852	LOCUS_016646	pif1_0	Up	exon	pif1_0	ATP-dependent DNA helicase PIF1		FBgn0031540
A	CCWGG.32922	contig298	979:1008	LOCUS_017060	LOCUS_017060	Up	exon	unidentified protein	hypothetical protein
B	CCGG.121848	contig1	12084937:12084967	LOCUS_001244	UBR4	Up	exon	UBR4	E3 ubiquitin-protein ligase UBR4		FBgn0011230
B	CCWGG.8882	contig1	6180020:6180050	intergenic_region_494	ID=intergenic_region_494	Up	intergenic_region	NA	NA	NHP6_0	-
B	CCGG.34370	contig2	3539430:3539461	LOCUS_001978	Taf5	Up	exon	Taf5	Transcription initiation factor TFIID subunit 5		Taf5
B	CCGG.36269	contig2	2251846:2251877	LOCUS_001833	Dys_0	Up	exon	Dys_0	Dystrophin, isoforms A/C/F/G/H		FBgn0260003
B	CCGG.51503	contig2	5024261:5024292	intergenic_region_4113	ID=intergenic_region_4113	Up	intergenic_region	NA	NA	Myo15a	-
B	CCWGG.27507	contig2	11722052:11722079	LOCUS_002776	DOT1L	Up	exon	DOT1L	Histone-lysine N-methyltransferase, H3 lysine-79 specific		gpp
B	CCWGG.233645	contig3	5045317:5045344	LOCUS_003341	POGZ	Up	exon	POGZ	Pogo transposable element with ZNF domain		row
B	CCWGG.42642	contig3	1345803:1345831	LOCUS_002991	spas	Up	exon	spas	Spastin		spas
B	CCWGG.53469	contig4	1725961:1725988	LOCUS_004055	yjbQ	Up	exon	yjbQ	UPF0047 protein YjbQ		FBgn0263355
B	CCWGG.8865	contig4	7547151:7547181	LOCUS_004636	RpI135	Up	exon	RpI135	DNA-directed RNA polymerase I subunit RPA2		RpI135
B	CCGG.84852	contig5	3068165:3068195	LOCUS_005001	DROSHA	Up	exon	DROSHA	Ribonuclease 3		drosha
B	CCWGG.306131	contig5	1392500:1392527	LOCUS_004825	Hmcn2_0	Up	exon	Hmcn2_0	Hemicentin-2		-
B	CCWGG.59201	contig5	3105630:3105660	LOCUS_005007	MED28	Up	exon	MED28	Mediator of RNA polymerase II transcription subunit 28		MED28
B	CCWGG.66909	contig5	5474768:5474795	LOCUS_005294	Bag6	Up	exon	Bag6	Large proline-rich protein BAG6		FBgn0035793
B	CCWGG.101093	contig6	764103:764133	LOCUS_005452	ATP9B	Up	exon	ATP9B	putative phospholipid-transporting ATPase IIB		FBgn0051729
B	CCWGG.20624	contig6	764103:764130	LOCUS_005452	ATP9B	Up	exon	ATP9B	putative phospholipid-transporting ATPase IIB		FBgn0051729
B	CCWGG.54377	contig6	716253:716281	LOCUS_005448	RNASEH1	Up	exon	RNASEH1	Ribonuclease H1		-
B	CCWGG.6286	contig6	808583:808613	LOCUS_005455	DDX24	Up	exon	DDX24	ATP-dependent RNA helicase DDX24		FBgn0287774
B	CCWGG.70607	contig8	4840750:4840779	intergenic_region_11310	ID=intergenic_region_11310	Up	intergenic_region	NA	NA	SGMS1	FBgn0025335
B	CCWGG.12440	contig9	2880588:2880618	intergenic_region_11751	ID=intergenic_region_11751	Up	intergenic_region	NA	NA	At1g30560	FBgn0033543
B	CCWGG.42326	contig9	918847:918876	LOCUS_007056	LIMK1	Up	exon	LIMK1	LIM domain kinase 1		LIMK1
B	CCWGG.18795	contig10	2015520:2015550	intergenic_region_1427	ID=intergenic_region_1427	Up	intergenic_region	NA	NA	Cpsf100	Cpsf100
B	CCWGG.42413	contig12	2302304:2302333	LOCUS_008533	LOCUS_008533	Up	exon	unidentified protein	hypothetical protein
B	CCWGG.31	contig19	1323154:1323182	LOCUS_010249	Duox_0	Up	exon	Duox_0	Dual oxidase		FBgn0283531
B	CCWGG.29965	contig22	358736:358766	LOCUS_010717	LOCUS_010717	Up	exon	unidentified protein	hypothetical protein
B	CCWGG.35457	contig23	626336:626365	LOCUS_010946	DSTYK	Up	exon	DSTYK	Dual serine/threonine and tyrosine protein kinase		-
B	CCWGG.63541	contig26	169221:169248	LOCUS_011470	ZNF98	Up	exon	ZNF98	Zinc finger protein 98		-
B	CCWGG.149763	contig28	1017584:1017611	LOCUS_011872	LOCUS_011872	Up	exon	unidentified protein	hypothetical protein
B	CCWGG.26289	contig33	999854:999883	LOCUS_012538	fus	Up	exon	fus	RNA-binding protein fusilli		fus
B	CCWGG.36444	contig55	8785:8815	LOCUS_014115	Kibra	Up	exon	Kibra	Protein kibra		kibra
B	CCWGG.73302	contig62	417810:417837	LOCUS_014509	GGNBP2	Up	exon	GGNBP2	Gametogenetin-binding protein 2		CG2182
B	CCWGG.99057	contig74	127501:127531	LOCUS_015063	Cnot1	Up	exon	Cnot1	CCR4-NOT transcription complex subunit 1		Not1
B	CCWGG.5311	contig80	285861:285891	LOCUS_015309	nesd	Up	exon	nesd	Protein nessun dorma		nesd
B	CCWGG.39038	contig112	16108:16137	LOCUS_016107	RALGAPB	Up	exon	RALGAPB	Ral GTPase-activating protein subunit beta		FBgn0085437
B	CCWGG.212244	contig133	18748:18778	LOCUS_016384	ATG14	Up	exon	ATG14	Beclin 1-associated autophagy-related key regulator		Atg14
B	CCWGG.50117	contig153	45050:45080	LOCUS_016541	LOCUS_016541	Up	exon	unidentified protein	hypothetical protein
B	CCWGG.29183	contig735	794:823	LOCUS_017654	alas2_1	Up	exon	alas2_1	5-aminolevulinate synthase, erythroid-specific, mitochondrial		FBgn0020764
C	CCGG.121848	contig1	12084937:12084967	LOCUS_001244	UBR4	Up	exon	UBR4	E3 ubiquitin-protein ligase UBR4		FBgn0011230
C	CCGG.26602	contig1	2591886:2591916	LOCUS_000310	Prrc2a	Up	exon	Prrc2a	Protein PRRC2A		FBgn0261710
C	CCGG.9735	contig1	6110397:6110427	LOCUS_000672	brat	Up	exon	brat	Brain tumor protein		brat
C	CCGG.34370	contig2	3539430:3539461	LOCUS_001978	Taf5	Up	exon	Taf5	Transcription initiation factor TFIID subunit 5		Taf5
C	CCGG.36269	contig2	2251846:2251877	LOCUS_001833	Dys_0	Up	exon	Dys_0	Dystrophin, isoforms A/C/F/G/H		FBgn0260003
C	CCGG.107630	contig3	2049362:2049393	LOCUS_003050	DOCK3	Up	exon	DOCK3	Dedicator of cytokinesis protein 3		FBgn0264324
C	CCGG.464912	contig3	7152917:7152948	LOCUS_003555	trx_0	Up	exon	trx_0	Histone-lysine N-methyltransferase trithorax		trx
C	CCGG.49665	contig5	2810497:2810527	LOCUS_004969	Scaf8	Up	exon	Scaf8	Protein SCAF8		FBgn0034598
C	CCGG.81345	contig5	4171558:4171589	LOCUS_005126	Dctd	Up	exon	Dctd	Deoxycytidylate deaminase		CG6951
C	CCGG.84852	contig5	3068165:3068195	LOCUS_005001	DROSHA	Up	exon	DROSHA	Ribonuclease 3		drosha
C	CCGG.127514	contig6	4029512:4029542	LOCUS_005735	ctu2-a	Up	exon	ctu2unidentified proteina	Cytoplasmic tRNA 2-thiolation protein 2-A		FBgn0028950
C	CCGG.25206	contig7	2254963:2254994	intergenic_region_10435	ID=intergenic_region_10435	Up	intergenic_region	NA	NA	Dync1li1	FBgn0030276
C	CCGG.269477	contig7	2429971:2430001	LOCUS_006072	Dhc64C	Up	exon	Dhc64C	Dynein heavy chain, cytoplasmic		Dhc64C
C	CCWGG.64912	contig10	813109:813136	LOCUS_007560	Slc30a5	Up	exon	Slc30a5	Zinc transporter 5		-
C	CCGG.147139	contig11	3612872:3612903	LOCUS_008309	CIT	Up	exon	CIT	Citron Rho-interacting kinase		FBgn0002466
C	CCGG.27032	contig11	3662793:3662823	intergenic_region_1944	ID=intergenic_region_1944	Up	intergenic_region	NA	NA	Sirt4	FBgn0029783
C	CCGG.41280	contig11	3838060:3838090	LOCUS_008335	arih1	Up	exon	arih1	E3 ubiquitin-protein ligase arih1		FBgn0036082
C	CCGG.26673	contig12	2309863:2309893	intergenic_region_2213	ID=intergenic_region_2213	Up	intergenic_region	NA	NA	Pdpk1	Pdk1
C	CCGG.108976	contig13	1867055:1867084	LOCUS_008814	Sos	Up	exon	Sos	Protein son of sevenless		Sos
C	CCGG.26161	contig13	1021438:1021469	LOCUS_008726	Kcnk18	Up	intron	Kcnk18	Potassium channel subfamily K member 18		FBgn0085425
C	CCGG.96457	contig21	1725328:1725359	intergenic_region_4992	ID=intergenic_region_4992	Up	intergenic_region	NA	NA	DDO	FBgn0029822
C	CCGG.6672	contig22	154348:154379	LOCUS_010686	ZG8	Up	exon	ZG8	Gastrula zinc finger protein XlCGF8.2DB		FBgn0014931
C	CCGG.10024	contig24	636901:636932	LOCUS_011143	ACTR10	Up	exon	ACTR10	Actin-related protein 10		FBgn0031050
C	CCGG.211565	contig45	166291:166322	LOCUS_013526	CACHD1	Up	exon	CACHD1	VWFA and cache domain-containing protein 1		FBgn0034498
C	CCGG.138919	contig57	484773:484803	LOCUS_014249	Cep350	Up	exon	Cep350	Centrosome-associated protein 350		-
C	CCGG.61086	contig59	373960:373991	LOCUS_014335	DCTN3	Up	intron	DCTN3	Dynactin subunit 3		FBgn0010622
C	CCGG.55289	contig67	388334:388365	intergenic_region_10231	ID=intergenic_region_10231	Up	intergenic_region	NA	NA	LOCUS_014758
C	CCGG.34705	contig122	85812:85842	LOCUS_016291	LOCUS_016291	Up	exon	unidentified protein	hypothetical protein
D	CCGG.26602	contig1	2591886:2591916	LOCUS_000310	Prrc2a	Up	exon	Prrc2a	Protein PRRC2A		FBgn0261710
D	CCGG.9735	contig1	6110397:6110427	LOCUS_000672	brat	Up	exon	brat	Brain tumor protein		brat
D	CCWGG.22816	contig1	2811580:2811610	LOCUS_000338	Gpatch2l	Up	exon	Gpatch2l	G patch domain-containing protein 2-like		FBgn0025626
D	CCWGG.24589	contig1	6502808:6502836	LOCUS_000708	ARID2	Up	exon	ARID2	AT-rich interactive domain-containing protein 2		Bap170
D	CCWGG.32122	contig1	14472970:14473000	LOCUS_001502	shi_1	Up	exon	shi_1	Dynamin		shi
D	CCWGG.332811	contig1	12828748:12828778	intergenic_region_1016	ID=intergenic_region_1016	Up	intergenic_region	NA	NA	LOCUS_001310
D	CCWGG.34872	contig1	2361488:2361518	LOCUS_000284	LOCUS_000284	Up	exon	unidentified protein	hypothetical protein
D	CCWGG.50348	contig1	2366692:2366722	LOCUS_000285	LOCUS_000285	Up	exon	unidentified protein	hypothetical protein
D	CCGG.34370	contig2	3539430:3539461	LOCUS_001978	Taf5	Up	exon	Taf5	Transcription initiation factor TFIID subunit 5		Taf5
D	CCGG.36269	contig2	2251846:2251877	LOCUS_001833	Dys_0	Up	exon	Dys_0	Dystrophin, isoforms A/C/F/G/H		FBgn0260003
D	CCWGG.24661	contig2	515239:515269	LOCUS_001686	rasp	Up	exon	rasp	Protein-cysteine N-palmitoyltransferase Rasp		rasp
D	CCWGG.43612	contig2	12457502:12457531	intergenic_region_4697	ID=intergenic_region_4697	Up	intergenic_region	NA	NA	ZFYVE19	FBgn0030694
D	CCWGG.69840	contig2	5565437:5565464	LOCUS_002173	CPN2	Up	exon	CPN2	Carboxypeptidase N subunit 2		MstProx
D	CCGG.107630	contig3	2049362:2049393	LOCUS_003050	DOCK3	Up	exon	DOCK3	Dedicator of cytokinesis protein 3		FBgn0264324
D	CCGG.464912	contig3	7152917:7152948	LOCUS_003555	trx_0	Up	exon	trx_0	Histone-lysine N-methyltransferase trithorax		trx
D	CCWGG.42642	contig3	1345803:1345831	LOCUS_002991	spas	Up	exon	spas	Spastin		spas
D	CCWGG.59670	contig3	7039963:7039990	LOCUS_003541	aPKC	Up	exon	aPKC	Atypical protein kinase C		aPKC
D	CCWGG.53469	contig4	1725961:1725988	LOCUS_004055	yjbQ	Up	exon	yjbQ	UPF0047 protein YjbQ		FBgn0263355
D	CCGG.49665	contig5	2810497:2810527	LOCUS_004969	Scaf8	Up	exon	Scaf8	Protein SCAF8		FBgn0034598
D	CCWGG.66909	contig5	5474768:5474795	LOCUS_005294	Bag6	Up	exon	Bag6	Large proline-rich protein BAG6		FBgn0035793
D	CCWGG.101093	contig6	764103:764133	LOCUS_005452	ATP9B	Up	exon	ATP9B	putative phospholipid-transporting ATPase IIB		FBgn0051729
D	CCWGG.20624	contig6	764103:764130	LOCUS_005452	ATP9B	Up	exon	ATP9B	putative phospholipid-transporting ATPase IIB		FBgn0051729
D	CCWGG.6286	contig6	808583:808613	LOCUS_005455	DDX24	Up	exon	DDX24	ATP-dependent RNA helicase DDX24		FBgn0287774
D	CCGG.25206	contig7	2254963:2254994	intergenic_region_10435	ID=intergenic_region_10435	Up	intergenic_region	NA	NA	Dync1li1	FBgn0030276
D	CCGG.269477	contig7	2429971:2430001	LOCUS_006072	Dhc64C	Up	exon	Dhc64C	Dynein heavy chain, cytoplasmic		Dhc64C
D	CCWGG.52423	contig7	1766539:1766569	LOCUS_006008	Eya4	Up	exon	Eya4	Eyes absent 4		FBgn0000320
D	CCWGG.33721	contig8	1184474:1184502	LOCUS_006532	RACGAP1_0	Up	exon	RACGAP1_0	Rac GTPase-activating protein 1		FBgn0086356
D	CCWGG.39705	contig8	2085382:2085412	LOCUS_006647	Ppme1	Up	exon	Ppme1	Protein phosphatase methylesterase 1		-
D	CCWGG.70607	contig8	4840750:4840779	intergenic_region_11310	ID=intergenic_region_11310	Up	intergenic_region	NA	NA	SGMS1	FBgn0025335
D	CCWGG.61727	contig9	4150802:4150832	LOCUS_007424	LOCUS_007424	Up	exon	unidentified protein	hypothetical protein
D	CCGG.117469	contig10	3892590:3892621	intergenic_region_1560	ID=intergenic_region_1560	Up	intergenic_region	NA	NA	tamm41	FBgn0010350
D	CCWGG.31832	contig10	49749:49779	intergenic_region_1287	ID=intergenic_region_1287	Up	intergenic_region	NA	NA	LOCUS_007476
D	CCWGG.33349	contig10	1995912:1995942	LOCUS_007690	LOCUS_007690	Up	exon	unidentified protein	hypothetical protein
D	CCWGG.64912	contig10	813109:813136	LOCUS_007560	Slc30a5	Up	exon	Slc30a5	Zinc transporter 5		-
D	CCGG.147139	contig11	3612872:3612903	LOCUS_008309	CIT	Up	exon	CIT	Citron Rho-interacting kinase		FBgn0002466
D	CCGG.27032	contig11	3662793:3662823	intergenic_region_1944	ID=intergenic_region_1944	Up	intergenic_region	NA	NA	Sirt4	FBgn0029783
D	CCGG.41280	contig11	3838060:3838090	LOCUS_008335	arih1	Up	exon	arih1	E3 ubiquitin-protein ligase arih1		FBgn0036082
D	CCGG.26673	contig12	2309863:2309893	intergenic_region_2213	ID=intergenic_region_2213	Up	intergenic_region	NA	NA	Pdpk1	Pdk1
D	CCWGG.31896	contig12	2374333:2374362	intergenic_region_2220	ID=intergenic_region_2220	Up	intergenic_region	NA	NA	LOCUS_008542
D	CCGG.108976	contig13	1867055:1867084	LOCUS_008814	Sos	Up	exon	Sos	Protein son of sevenless		Sos
D	CCGG.26161	contig13	1021438:1021469	LOCUS_008726	Kcnk18	Up	intron	Kcnk18	Potassium channel subfamily K member 18		FBgn0085425
D	CCWGG.32022	contig14	2181774:2181804	LOCUS_009106	Gpc4	Up	intron	Gpc4	Glypican-4		FBgn0041604
D	CCWGG.3484	contig14	1842694:1842724	intergenic_region_2656	ID=intergenic_region_2656	Up	intergenic_region	NA	NA	LOCUS_009068
D	CCWGG.31	contig19	1323154:1323182	LOCUS_010249	Duox_0	Up	exon	Duox_0	Dual oxidase		FBgn0283531
D	CCGG.96457	contig21	1725328:1725359	intergenic_region_4992	ID=intergenic_region_4992	Up	intergenic_region	NA	NA	DDO	FBgn0029822
D	CCGG.6672	contig22	154348:154379	LOCUS_010686	ZG8	Up	exon	ZG8	Gastrula zinc finger protein XlCGF8.2DB		FBgn0014931
D	CCWGG.31651	contig22	318156:318186	LOCUS_010703	CEP164	Up	exon	CEP164	Centrosomal protein		FBgn0030716
D	CCWGG.61141	contig24	848329:848356	intergenic_region_5424	ID=intergenic_region_5424	Up	intergenic_region	NA	NA	Arl6ip1	Arl6IP1
D	CCWGG.63541	contig26	169221:169248	LOCUS_011470	ZNF98	Up	exon	ZNF98	Zinc finger protein 98		-
D	CCWGG.149763	contig28	1017584:1017611	LOCUS_011872	LOCUS_011872	Up	exon	unidentified protein	hypothetical protein
D	CCWGG.17321	contig29	1017374:1017404	intergenic_region_6113	ID=intergenic_region_6113	Up	intergenic_region	NA	NA	LOCUS_012043
D	CCWGG.17282	contig36	496251:496281	intergenic_region_7410	ID=intergenic_region_7410	Up	intergenic_region	NA	NA	LOCUS_012756
D	CCGG.211565	contig45	166291:166322	LOCUS_013526	CACHD1	Up	exon	CACHD1	VWFA and cache domain-containing protein 1		FBgn0034498
D	CCGG.61086	contig59	373960:373991	LOCUS_014335	DCTN3	Up	intron	DCTN3	Dynactin subunit 3		FBgn0010622
D	CCWGG.51461	contig61	62808:62837	LOCUS_014401	dcr-1	Up	exon	dcrunidentified protein1	Endoribonuclease dcr-1		FBgn0039016
D	CCWGG.73302	contig62	417810:417837	LOCUS_014509	GGNBP2	Up	exon	GGNBP2	Gametogenetin-binding protein 2		CG2182
D	CCWGG.31852	contig74	187453:187483	LOCUS_015071	LOCUS_015071	Up	exon	unidentified protein	hypothetical protein
D	CCWGG.99057	contig74	127501:127531	LOCUS_015063	Cnot1	Up	exon	Cnot1	CCR4-NOT transcription complex subunit 1		Not1
D	CCGG.34705	contig122	85812:85842	LOCUS_016291	LOCUS_016291	Up	exon	unidentified protein	hypothetical protein
D	CCWGG.50117	contig153	45050:45080	LOCUS_016541	LOCUS_016541	Up	exon	unidentified protein	hypothetical protein
D	CCWGG.29183	contig735	794:823	LOCUS_017654	alas2_1	Up	exon	alas2_1	5-aminolevulinate synthase, erythroid-specific, mitochondrial		FBgn0020764
E	CCGG.121848	contig1	12084937:12084967	LOCUS_001244	UBR4	Up	exon	UBR4	E3 ubiquitin-protein ligase UBR4		FBgn0011230
E	CCWGG.22816	contig1	2811580:2811610	LOCUS_000338	Gpatch2l	Up	exon	Gpatch2l	G patch domain-containing protein 2-like		FBgn0025626
E	CCWGG.228836	contig1	12288616:12288646	LOCUS_001263	LOCUS_001263	Up	exon	unidentified protein	hypothetical protein
E	CCWGG.32122	contig1	14472970:14473000	LOCUS_001502	shi_1	Up	exon	shi_1	Dynamin		shi
E	CCWGG.34872	contig1	2361488:2361518	LOCUS_000284	LOCUS_000284	Up	exon	unidentified protein	hypothetical protein
E	CCWGG.50348	contig1	2366692:2366722	LOCUS_000285	LOCUS_000285	Up	exon	unidentified protein	hypothetical protein
E	CCWGG.8882	contig1	6180020:6180050	intergenic_region_494	ID=intergenic_region_494	Up	intergenic_region	NA	NA	NA	-
E	CCWGG.24661	contig2	515239:515269	LOCUS_001686	rasp	Up	exon	rasp	Protein-cysteine N-palmitoyltransferase Rasp		rasp
E	CCWGG.43612	contig2	12457502:12457531	intergenic_region_4697	ID=intergenic_region_4697	Up	intergenic_region	NA	NA	ZFYVE19	FBgn0030694
E	CCWGG.69840	contig2	5565437:5565464	LOCUS_002173	CPN2	Up	exon	CPN2	Carboxypeptidase N subunit 2		MstProx
E	CCWGG.8865	contig4	7547151:7547181	LOCUS_004636	RpI135	Up	exon	RpI135	DNA-directed RNA polymerase I subunit RPA2		RpI135
E	CCGG.49665	contig5	2810497:2810527	LOCUS_004969	Scaf8	Up	exon	Scaf8	Protein SCAF8		FBgn0034598
E	CCGG.84852	contig5	3068165:3068195	LOCUS_005001	DROSHA	Up	exon	DROSHA	Ribonuclease 3		drosha
E	CCWGG.101093	contig6	764103:764133	LOCUS_005452	ATP9B	Up	exon	ATP9B	putative phospholipid-transporting ATPase IIB		FBgn0051729
E	CCWGG.6286	contig6	808583:808613	LOCUS_005455	DDX24	Up	exon	DDX24	ATP-dependent RNA helicase DDX24		FBgn0287774
E	CCGG.269477	contig7	2429971:2430001	LOCUS_006072	Dhc64C	Up	exon	Dhc64C	Dynein heavy chain, cytoplasmic		Dhc64C
E	CCWGG.52423	contig7	1766539:1766569	LOCUS_006008	Eya4	Up	exon	Eya4	Eyes absent 4		FBgn0000320
E	CCWGG.33721	contig8	1184474:1184502	LOCUS_006532	RACGAP1_0	Up	exon	RACGAP1_0	Rac GTPase-activating protein 1		FBgn0086356
E	CCWGG.39705	contig8	2085382:2085412	LOCUS_006647	Ppme1	Up	exon	Ppme1	Protein phosphatase methylesterase 1		-
E	CCWGG.70607	contig8	4840750:4840779	intergenic_region_11310	ID=intergenic_region_11310	Up	intergenic_region	NA	NA	SGMS1	FBgn0025335
E	CCWGG.12440	contig9	2880588:2880618	intergenic_region_11751	ID=intergenic_region_11751	Up	intergenic_region	NA	NA	At1g30560	FBgn0033543
E	CCWGG.42326	contig9	918847:918876	LOCUS_007056	LIMK1	Up	exon	LIMK1	LIM domain kinase 1		LIMK1
E	CCWGG.61727	contig9	4150802:4150832	LOCUS_007424	LOCUS_007424	Up	exon	unidentified protein	hypothetical protein
E	CCGG.117469	contig10	3892590:3892621	intergenic_region_1560	ID=intergenic_region_1560	Up	intergenic_region	NA	NA	tamm41	FBgn0010350
E	CCWGG.18795	contig10	2015520:2015550	intergenic_region_1427	ID=intergenic_region_1427	Up	intergenic_region	NA	NA	Cpsf100	Cpsf100
E	CCWGG.31832	contig10	49749:49779	intergenic_region_1287	ID=intergenic_region_1287	Up	intergenic_region	NA	NA	LOCUS_007476
E	CCWGG.33349	contig10	1995912:1995942	LOCUS_007690	LOCUS_007690	Up	exon	unidentified protein	hypothetical protein
E	CCWGG.64912	contig10	813109:813136	LOCUS_007560	Slc30a5	Up	exon	Slc30a5	Zinc transporter 5		-
E	CCGG.27032	contig11	3662793:3662823	intergenic_region_1944	ID=intergenic_region_1944	Up	intergenic_region	NA	NA	Sirt4	FBgn0029783
E	CCGG.41280	contig11	3838060:3838090	LOCUS_008335	arih1	Up	exon	arih1	E3 ubiquitin-protein ligase arih1		FBgn0036082
E	CCGG.26673	contig12	2309863:2309893	intergenic_region_2213	ID=intergenic_region_2213	Up	intergenic_region	NA	NA	Pdpk1	Pdk1
E	CCWGG.42413	contig12	2302304:2302333	LOCUS_008533	LOCUS_008533	Up	exon	unidentified protein	hypothetical protein
E	CCWGG.32022	contig14	2181774:2181804	LOCUS_009106	Gpc4	Up	intron	Gpc4	Glypican-4		FBgn0041604
E	CCWGG.3484	contig14	1842694:1842724	intergenic_region_2656	ID=intergenic_region_2656	Up	intergenic_region	NA	NA	LOCUS_009068
E	CCWGG.23263	contig16	786146:786176	intergenic_region_2989	ID=intergenic_region_2989	Up	intergenic_region	NA	NA	DCAF13	FBgn0036500
E	CCWGG.31	contig19	1323154:1323182	LOCUS_010249	Duox_0	Up	exon	Duox_0	Dual oxidase		FBgn0283531
E	CCGG.96457	contig21	1725328:1725359	intergenic_region_4992	ID=intergenic_region_4992	Up	intergenic_region	NA	NA	DDO	FBgn0029822
E	CCWGG.29965	contig22	358736:358766	LOCUS_010717	LOCUS_010717	Up	exon	unidentified protein	hypothetical protein
E	CCWGG.31651	contig22	318156:318186	LOCUS_010703	CEP164	Up	exon	CEP164	Centrosomal protein
E	CCWGG.287968	contig23	113713:113742	intergenic_region_5201	ID=intergenic_region_5201	Up	intergenic_region	NA	NA	ADAMTS9_1	FBgn0286071
										ybx1	FBgn0022959
E	CCWGG.36951	contig24	848326:848356	intergenic_region_5424	ID=intergenic_region_5424	Up	intergenic_region	NA	NA	Arl6ip1	Arl6IP1
E	CCWGG.149763	contig28	1017584:1017611	LOCUS_011872	LOCUS_011872	Up	exon	unidentified protein	hypothetical protein
E	CCWGG.17321	contig29	1017374:1017404	intergenic_region_6113	ID=intergenic_region_6113	Up	intergenic_region	NA	NA	LOCUS_012043
E	CCGG.26465	contig31	175146:175177	LOCUS_012194	Scmh1	Up	exon	Scmh1	Polycomb protein SCMH1		FBgn0003334
E	CCWGG.17282	contig36	496251:496281	intergenic_region_7410	ID=intergenic_region_7410	Up	intergenic_region	NA	NA	LOCUS_012756
E	CCGG.211565	contig45	166291:166322	LOCUS_013526	CACHD1	Up	exon	CACHD1	VWFA and cache domain-containing protein 1		FBgn0034498
E	CCWGG.36444	contig55	8785:8815	LOCUS_014115	Kibra	Up	exon	Kibra	Protein kibra		kibra
E	CCWGG.51461	contig61	62808:62837	LOCUS_014401	dcr-1	Up	exon	dcrunidentified protein1	Endoribonuclease dcr-1		FBgn0039016
E	CCWGG.73302	contig62	417810:417837	LOCUS_014509	GGNBP2	Up	exon	GGNBP2	Gametogenetin-binding protein 2		CG2182
E	CCWGG.31852	contig74	187453:187483	LOCUS_015071	LOCUS_015071	Up	exon	unidentified protein	hypothetical protein
E	CCWGG.99057	contig74	127501:127531	LOCUS_015063	Cnot1	Up	exon	Cnot1	CCR4-NOT transcription complex subunit 1		Not1
E	CCWGG.5311	contig80	285861:285891	LOCUS_015309	nesd	Up	exon	nesd	Protein nessun dorma		nesd
E	CCWGG.71044	contig116	124004:124034	LOCUS_016209	Gcn1_0	Up	exon	Gcn1_0	eIF-2-alpha kinase activator GCN1		l(3)80Fj
E	CCWGG.2494	contig169	26822:26852	LOCUS_016646	pif1_0	Up	exon	pif1_0	ATP-dependent DNA helicase PIF1		FBgn0031540
E	CCWGG.32922	contig298	979:1008	LOCUS_017060	LOCUS_017060	Up	exon	unidentified protein	hypothetical protein
E	CCWGG.29183	contig735	794:823	LOCUS_017654	alas2_1	Up	exon	alas2_1	5-aminolevulinate synthase, erythroid-specific, mitochondrial		FBgn0020764
