# Supplementary material for: Patterns and Functional Insights of DNA Methylation Variation in a South American Mayfly Across an Agriculturally Impacted Semi-Arid Watershed
Source: Biology (Basel). 2025 Dec 31;15(1):90. doi: 10.3390/biology15010090 (PMC12784713; doi:10.3390/biology15010090)
Supplement: Supplementary file 1 [file biology-15-00090-s001.zip › TableS7.xls]

## Sheet: MappedLoci
Group	Reference_ID	Contig	Location	Locus_ID	Gene_Symbol	Expression_Regulation	Gene_Feature	Gene_name	Product	Gene_symbol +/-5000pb	Symbol List for GO Enrich Analysis
1	CCGG.152445	contig3	1181229:1181260	LOCUS_002975	Map2k4	Up	exon	Map2k4	Dual specificity mitogen-activated protein kinase kinase 4		Mkk4
1	CCWGG.44810	contig3	963033:963063	LOCUS_002943	map3k13-b	Up	exon	map3k13unidentified proteinb	Mitogen-activated protein kinase kinase kinase 13-B		--
1	CCGG.4883	contig4	3660670:3660699	intergenic_region_7931	ID=intergenic_region_7931	Up	intergenic_region	NA	NA	IFT27	--
1	CCWGG.11354	contig4	3430716:3430746	LOCUS_004211	PRPF4B	Up	intron	PRPF4B	Serine/threonine-protein kinase PRP4		Flacc
1	CCWGG.54385	contig5	2793497:2793525	intergenic_region_8937	ID=intergenic_region_8937	Up	intergenic_region	NA	NA	WDR44	FBgn0083969
1	CCWGG.54377	contig6	716253:716281	LOCUS_005448	RNASEH1	Up	exon	RNASEH1	Ribonuclease H1		--
1	CCWGG.183988	contig10	813109:813136	LOCUS_007560	Slc30a5	Up	exon	Slc30a5	Zinc transporter 5
1	CCWGG.72785	contig16	508560:508590	LOCUS_009423	p	Up	exon	p	Hermansky-Pudlak syndrome 5		p
1	CCWGG.33028	contig19	1482471:1482501	LOCUS_010280	C5orf22	Up	exon	C5orf22	UPF0489 protein C5orf22		MESR6
1	CCWGG.62405	contig20	223660:223688	LOCUS_010358	Cp190	Up	exon	Cp190	Centrosome-associated zinc finger protein CP190		Cp190
1	CCWGG.35457	contig23	626336:626365	LOCUS_010946	DSTYK	Up	exon	DSTYK	Dual serine/threonine and tyrosine protein kinase		--
1	CCWGG.25174	contig24	1106572:1106601	LOCUS_011207	stau2	Up	exon	stau2	Double-stranded RNA-binding protein Staufen 2		stau
1	CCWGG.66875	contig30	97683:97710	LOCUS_012065	Timeless	Up	exon	Timeless	Protein timeless		tim
1	CCWGG.7789	contig32	694262:694291	LOCUS_012387	CG11148	Up	exon	CG11148	GIGYF family protein CG11148		GYF
1	CCGG.20229	contig36	602706:602736	intergenic_region_7418	ID=intergenic_region_7418	Up	intergenic_region	NA	NA	RAD21	spn-A
1	CCWGG.17076	contig40	370380:370409	intergenic_region_8235	ID=intergenic_region_8235	Up	intergenic_region	NA	NA	YEATS2	FBgn0027490
1	CCGG.65201	contig51	433317:433348	LOCUS_013926	tlk2	Up	exon	tlk2	Serine/threonine-protein kinase tousled-like 2		--
1	CCWGG.32999	contig69	296580:296609	intergenic_region_10281	ID=intergenic_region_10281	Up	intergenic_region	NA	NA	LOCUS_014852
1	CCWGG.54810	contig105	102149:102177	intergenic_region_1652	ID=intergenic_region_1652	Up	intergenic_region	NA	NA	>5000 pb
2	CCGG.15975	contig1	7718033:7718062	intergenic_region_622	ID=intergenic_region_622	Up	intergenic_region	NA	NA	FLCN	FBgn0261111
2	CCGG.26398	contig1	6551934:6551965	LOCUS_000714	AGO2	Up	exon	AGO2	Protein argonaute-2		AGO2
2	CCGG.43832	contig1	12801764:12801795	intergenic_region_1011	ID=intergenic_region_1011	Up	intergenic_region	NA	NA	Barhl2	FBgn0004854
2	CCGG.37432	contig2	3841325:3841356	LOCUS_002007	Arfgef3	Up	exon	Arfgef3	Brefeldin A-inhibited guanine nucleotide-exchange protein 3		FBgn0029834
2	CCGG.85069	contig2	9663024:9663054	LOCUS_002569	Nup154	Up	exon	Nup154	Nuclear pore complex protein Nup154		Nup154
2	CCGG.152445	contig3	1181229:1181260	LOCUS_002975	Map2k4	Up	exon	Map2k4	Dual specificity mitogen-activated protein kinase kinase 4		Mkk4
2	CCGG.4483	contig3	995490:995521	intergenic_region_6193	ID=intergenic_region_6193	Up	intergenic_region	NA	NA	Papst2	Papst2
2	CCWGG.233645	contig3	5045317:5045344	LOCUS_003341	POGZ	Up	exon	POGZ	Pogo transposable element with ZNF domain		row
2	CCGG.4883	contig4	3660670:3660699	intergenic_region_7931	ID=intergenic_region_7931	Up	intergenic_region	NA	NA	IFT27	--
2	CCGG.39535	contig5	797877:797907	LOCUS_004767	ATP5L	Up	intron	ATP5L	ATP synthase subunit g, mitochondrial		ATPsynG
2	CCGG.46978	contig5	2408266:2408297	intergenic_region_8884	ID=intergenic_region_8884	Up	intergenic_region	NA	NA	rtn3
2	CCGG.4350	contig6	761314:761343	intergenic_region_9618	ID=intergenic_region_9618	Up	intergenic_region	NA	NA	ATP9B	FBgn0051729
2	CCWGG.101093	contig6	764103:764133	LOCUS_005452	ATP9B	Up	exon	ATP9B	putative phospholipid-transporting ATPase IIB		FBgn0051729
2	CCGG.79558	contig8	722168:722198	LOCUS_006471	Moe	Up	exon	Moe	Moesin/ezrin/radixin 1		Moe
2	CCGG.40454	contig17	749063:749093	LOCUS_009728	LOCUS_009728	Up	exon	unidentified protein	uncharacterized protein	-	--
2	CCGG.55953	contig19	1717049:1717080	intergenic_region_3678	ID=intergenic_region_3678	Up	intergenic_region	NA	NA	Tim13	tim13
2	CCGG.25056	contig20	228391:228420	LOCUS_010359	ASH1L	Up	exon	ASH1L	Histone-lysine N-methyltransferase ASH1L		ash1
2	CCWGG.162379	contig20	1176366:1176394	LOCUS_010400	GA10313	Up	exon	GA10313	Glutathione S-transferase C-terminal domain-containing		Nedd8
2	CCGG.5052	contig24	1049982:1050011	LOCUS_011196	LOCUS_011196	Up	exon	unidentified protein	uncharacterized protein	-	-
2	CCGG.36647	contig26	1287449:1287480	LOCUS_011596	Mphosph10	Up	exon	Mphosph10	U3 small nucleolar ribonucleoprotein MPP10		FBgn0032051
2	CCGG.20229	contig36	602706:602736	intergenic_region_7418	ID=intergenic_region_7418	Up	intergenic_region	NA	NA	RAD21	spn-A
2	CCGG.65201	contig51	433317:433348	LOCUS_013926	tlk2	Up	exon	tlk2	Serine/threonine-protein kinase tousled-like 2		--
2	CCWGG.73302	contig62	417810:417837	LOCUS_014509	GGNBP2	Up	exon	GGNBP2	Gametogenetin-binding protein 2		CG2182
2	CCGG.49505	contig66	227019:227050	LOCUS_014679	Csde1	Up	exon	Csde1	Cold shock domain-containing protein E1		Unr
2	CCWGG.99057	contig74	127501:127531	LOCUS_015063	Cnot1	Up	exon	Cnot1	CCR4-NOT transcription complex subunit 1		Not1
2	CCWGG.184941	contig75	56359:56387	LOCUS_015107	Ran	Up	exon	Ran	GTP-binding nuclear protein Ran		Ran
3	CCWGG.51575	contig1	7590439:7590467	LOCUS_000828	AOSL	Up	exon	AOSL	Allene oxide synthase-lipoxygenase protein		--
3	CCWGG.38838	contig2	5415395:5415425	LOCUS_002149	Slc35f4	Up	exon	Slc35f4	Solute carrier family 35 member F4		FBgn0259222
3	CCWGG.17262	contig3	7921892:7921922	LOCUS_003652	PIGV	Up	exon	PIGV	GPI mannosyltransferase 2		PIGV
3	CCWGG.233645	contig3	5045317:5045344	LOCUS_003341	POGZ	Up	exon	POGZ	Pogo transposable element with ZNF domain		row
3	CCWGG.29107	contig5	3898324:3898354	LOCUS_005087	LOCUS_005087	Up	exon	unidentified protein	uncharacterized protein		--
3	CCWGG.33007	contig5	2803075:2803104	intergenic_region_8939	ID=intergenic_region_8939	Up	intergenic_region	NA	NA	VGLL4
3	CCWGG.54377	contig6	716253:716281	LOCUS_005448	RNASEH1	Up	exon	RNASEH1	Ribonuclease H1		--
3	CCWGG.26015	contig11	1839552:1839582	LOCUS_008124	SP63_1	Up	exon	SP63_1	sperm flagellar membrane protein		pwn
3	CCWGG.31425	contig13	765762:765791	LOCUS_008694	INO80E	Up	intron	INO80E	INO80 complex subunit E		FBgn0033566
3	CCWGG.23263	contig16	786146:786176	intergenic_region_2989	ID=intergenic_region_2989	Up	intergenic_region	NA	NA	DCAF13
3	CCWGG.9793	contig17	347722:347752	LOCUS_009684	MRC1_4	Up	exon	MRC1_4	Macrophage mannose receptor 1		--
3	CCWGG.4447	contig18	1485689:1485717	LOCUS_010020	ZFHX3	Up	exon	ZFHX3	Zinc finger homeobox protein 3		zfh2
3	CCWGG.292019	contig19	613952:613980	intergenic_region_3544	ID=intergenic_region_3544	Up	intergenic_region	NA	NA	LOCUS_010154
3	CCWGG.162379	contig20	1176366:1176394	LOCUS_010400	GA10313	Up	exon	GA10313	Glutathione S-transferase C-terminal domain-containing		Nedd8
3	CCWGG.30636	contig21	1666776:1666805	intergenic_region_4987	ID=intergenic_region_4987	Up	intergenic_region	NA	NA	Otud5	FBgn0036180
3	CCGG.25425	contig22	24458:24488	LOCUS_010678	trh	Up	exon	trh	Protein trachealess		trh
3	CCWGG.21654	contig22	1272381:1272409	intergenic_region_5154	ID=intergenic_region_5154	Up	intergenic_region	NA	NA	>5000 pb
3	CCWGG.35457	contig23	626336:626365	LOCUS_010946	DSTYK	Up	exon	DSTYK	Dual serine/threonine and tyrosine protein kinase		--
3	CCWGG.25174	contig24	1106572:1106601	LOCUS_011207	stau2	Up	exon	stau2	Double-stranded RNA-binding protein Staufen 2		stau
3	CCWGG.63541	contig26	169221:169248	LOCUS_011470	ZNF98	Up	exon	ZNF98	Zinc finger protein 98		--
3	CCWGG.17642	contig32	382500:382528	LOCUS_012348	ZNF551	Up	exon	ZNF551	Zinc finger protein 551		--
3	CCWGG.7789	contig32	694262:694291	LOCUS_012387	CG11148	Up	exon	CG11148	GIGYF family protein CG11148		GYF
3	CCWGG.31764	contig39	799473:799503	LOCUS_013120	LOCUS_013120	Up	intron	unidentified protein	uncharacterized protein		--
3	CCWGG.53424	contig47	665708:665738	LOCUS_013734	Tom1l2	Up	exon	Tom1l2	TOM1-like protein 2		FBgn0035995
3	CCWGG.54077	contig55	17216:17244	LOCUS_014115	Kibra	Up	intron	Kibra	Protein kibra		Kibra
3	CCWGG.73302	contig62	417810:417837	LOCUS_014509	GGNBP2	Up	exon	GGNBP2	Gametogenetin-binding protein 2		CG2182
3	CCWGG.99057	contig74	127501:127531	LOCUS_015063	Cnot1	Up	exon	Cnot1	CCR4-NOT transcription complex subunit 1		Not1
3	CCWGG.24803	contig91	166936:166965	intergenic_region_11902	ID=intergenic_region_11902	Up	intergenic_region	NA	NA	NT5C2
3	CCWGG.39038	contig112	16108:16137	LOCUS_016107	RALGAPB	Up	exon	RALGAPB	Ral GTPase-activating protein subunit beta		FBgn0085437
3	CCWGG.292410	contig167	12081:12108	intergenic_region_3161	ID=intergenic_region_3161	Up	intergenic_region	NA	NA	LOCUS_016635
3	CCGG.12905	contig203	21048:21079	LOCUS_016774	LOCUS_016774	Up	intron	unidentified protein	uncharacterized protein		--
4	CCWGG.51575	contig1	7590439:7590467	LOCUS_000828	AOSL	Up	exon	AOSL	Allene oxide synthase-lipoxygenase protein		--
4	CCWGG.38838	contig2	5415395:5415425	LOCUS_002149	Slc35f4	Up	exon	Slc35f4	Solute carrier family 35 member F4		FBgn0259222
4	CCWGG.17262	contig3	7921892:7921922	LOCUS_003652	PIGV	Up	exon	PIGV	GPI mannosyltransferase 2		PIGV
4	CCWGG.44810	contig3	963033:963063	LOCUS_002943	map3k13-b	Up	exon	map3k13unidentified proteinb	Mitogen-activated protein kinase kinase kinase 13-B		--
4	CCWGG.11354	contig4	3430716:3430746	LOCUS_004211	PRPF4B	Up	intron	PRPF4B	Serine/threonine-protein kinase PRP4		Flacc
4	CCWGG.33007	contig5	2803075:2803104	intergenic_region_8939	ID=intergenic_region_8939	Up	intergenic_region	NA	NA	VGLL4	FBgn0036373
4	CCWGG.101093	contig6	764103:764133	LOCUS_005452	ATP9B	Up	exon	ATP9B	putative phospholipid-transporting ATPase IIB		FBgn0051729
4	CCWGG.465447	contig7	2647330:2647358	intergenic_region_10465	ID=intergenic_region_10465	Up	intergenic_region	NA	NA	RAD51	FBgn0003479
4	CCWGG.183988	contig10	813109:813136	LOCUS_007560	Slc30a5	Up	exon	Slc30a5	Zinc transporter 5
4	CCWGG.23263	contig16	786146:786176	intergenic_region_2989	ID=intergenic_region_2989	Up	intergenic_region	NA	NA	DCAF13	FBgn0036500
4	CCWGG.72785	contig16	508560:508590	LOCUS_009423	p	Up	exon	p	Hermansky-Pudlak syndrome 5		p
4	CCWGG.9793	contig17	347722:347752	LOCUS_009684	MRC1_4	Up	exon	MRC1_4	Macrophage mannose receptor 1		--
4	CCWGG.4447	contig18	1485689:1485717	LOCUS_010020	ZFHX3	Up	exon	ZFHX3	Zinc finger homeobox protein 3		zfh2
4	CCWGG.240325	contig19	446204:446231	LOCUS_010139	ALG1	Up	exon	ALG1	Chitobiosyldiphosphodolichol beta-mannosyltransferase		ALG1
4	CCWGG.33028	contig19	1482471:1482501	LOCUS_010280	C5orf22	Up	exon	C5orf22	UPF0489 protein C5orf22		MESR6
4	CCWGG.62405	contig20	223660:223688	LOCUS_010358	Cp190	Up	exon	Cp190	Centrosome-associated zinc finger protein CP190		Cp190
4	CCWGG.30636	contig21	1666776:1666805	intergenic_region_4987	ID=intergenic_region_4987	Up	intergenic_region	NA	NA	Otud5	FBgn0036180
4	CCGG.25425	contig22	24458:24488	LOCUS_010678	trh	Up	exon	trh	Protein trachealess		trh
4	CCWGG.66875	contig30	97683:97710	LOCUS_012065	Timeless	Up	exon	Timeless	Protein timeless		tim
4	CCWGG.17642	contig32	382500:382528	LOCUS_012348	ZNF551	Up	exon	ZNF551	Zinc finger protein 551		--
4	CCWGG.7789	contig32	694262:694291	LOCUS_012387	CG11148	Up	exon	CG11148	GIGYF family protein CG11148		GYF
4	CCWGG.31764	contig39	799473:799503	LOCUS_013120	LOCUS_013120	Up	intron	unidentified protein	uncharacterized protein		--
4	CCWGG.17076	contig40	370380:370409	intergenic_region_8235	ID=intergenic_region_8235	Up	intergenic_region	NA	NA	YEATS2	FBgn0027490
4	CCWGG.53424	contig47	665708:665738	LOCUS_013734	Tom1l2	Up	exon	Tom1l2	TOM1-like protein 2		FBgn0035995
4	CCWGG.32999	contig69	296580:296609	intergenic_region_10281	ID=intergenic_region_10281	Up	intergenic_region	NA	NA	LOCUS_014852
4	CCWGG.24803	contig91	166936:166965	intergenic_region_11902	ID=intergenic_region_11902	Up	intergenic_region	NA	NA	NT5C2	FBgn0052549
4	CCWGG.54810	contig105	102149:102177	intergenic_region_1652	ID=intergenic_region_1652	Up	intergenic_region	NA	NA	>5000 pb
4	CCGG.12905	contig203	21048:21079	LOCUS_016774	LOCUS_016774	Up	intron	unidentified protein	uncharacterized protein		--
5	CCGG.15975	contig1	7718033:7718062	intergenic_region_622	ID=intergenic_region_622	Up	intergenic_region	NA	NA	FLCN	FBgn0261111
5	CCGG.26398	contig1	6551934:6551965	LOCUS_000714	Ago_02	Up	exon	01unidentified protein08unidentified protein2002	Protein argonaute-2		AGO2
5	CCGG.43832	contig1	12801764:12801795	intergenic_region_1011	ID=intergenic_region_1011	Up	intergenic_region	NA	NA	Barhl2	FBgn0004854
5	CCWGG.152768	contig1	12656932:12656959	LOCUS_001289	SF3B1	Up	exon	SF3B1	Splicing factor 3B subunit 1		SF3B1
5	CCWGG.51575	contig1	7590439:7590467	LOCUS_000828	AOSL	Up	exon	AOSL	Allene oxide synthase-lipoxygenase protein		--
5	CCGG.37432	contig2	3841325:3841356	LOCUS_002007	Arfgef3	Up	exon	Arfgef3	Brefeldin A-inhibited guanine nucleotide-exchange protein 3		FBgn0029834
5	CCGG.85069	contig2	9663024:9663054	LOCUS_002569	Nup154	Up	exon	Nup154	Nuclear pore complex protein Nup154		Nup154
5	CCWGG.38838	contig2	5415395:5415425	LOCUS_002149	Slc35f4	Up	exon	Slc35f4	Solute carrier family 35 member F4		FBgn0259222
5	CCWGG.542080	contig2	2410362:2410389	intergenic_region_3897	ID=intergenic_region_3897	Up	intergenic_region	NA	NA	LOCUS_001841
5	CCGG.152445	contig3	1181229:1181260	LOCUS_002975	Map2k4	Up	exon	Map2k4	Dual specificity mitogen-activated protein kinase kinase 4		Mkk4
5	CCGG.4483	contig3	995490:995521	intergenic_region_6193	ID=intergenic_region_6193	Up	intergenic_region	NA	NA	Papst2	Papst2
5	CCWGG.233645	contig3	5045317:5045344	LOCUS_003341	POGZ	Up	exon	POGZ	Pogo transposable element with ZNF domain		row
5	CCGG.4883	contig4	3660670:3660699	intergenic_region_7931	ID=intergenic_region_7931	Up	intergenic_region	NA	NA	IFT27	--
5	CCGG.39535	contig5	797877:797907	LOCUS_004767	ATP5L	Up	intron	ATP5L	ATP synthase subunit g, mitochondrial		ATPsynG
5	CCGG.46978	contig5	2408266:2408297	intergenic_region_8884	ID=intergenic_region_8884	Up	intergenic_region	NA	NA	rtn3
5	CCWGG.29107	contig5	3898324:3898354	LOCUS_005087	LOCUS_005087	Up	exon	unidentified protein	uncharacterized protein		--
5	CCWGG.33007	contig5	2803075:2803104	intergenic_region_8939	ID=intergenic_region_8939	Up	intergenic_region	NA	NA	VGLL4	FBgn0036373
5	CCGG.4350	contig6	761314:761343	intergenic_region_9618	ID=intergenic_region_9618	Up	intergenic_region	NA	NA	ATP9B	FBgn0051729
5	CCWGG.101093	contig6	764103:764133	LOCUS_005452	ATP9B	Up	exon	ATP9B	putative phospholipid-transporting ATPase IIB		FBgn0051729
5	CCGG.79558	contig8	722168:722198	LOCUS_006471	Moe	Up	exon	Moe	Moesin/ezrin/radixin 1		Moe
5	CCWGG.183988	contig10	813109:813136	LOCUS_007560	Slc30a5	Up	exon	Slc30a5	Zinc transporter 5
5	CCWGG.26015	contig11	1839552:1839582	LOCUS_008124	SP63_1	Up	exon	SP63_1	sperm flagellar membrane protein		pwn
5	CCWGG.23263	contig16	786146:786176	intergenic_region_2989	ID=intergenic_region_2989	Up	intergenic_region	NA	NA	DCAF13	FBgn0036500
5	CCGG.40454	contig17	749063:749093	LOCUS_009728	LOCUS_009728	Up	exon	unidentified protein	uncharacterized protein		--
5	CCWGG.9793	contig17	347722:347752	LOCUS_009684	MRC1_4	Up	exon	MRC1_4	Macrophage mannose receptor 1		--
5	CCWGG.4447	contig18	1485689:1485717	LOCUS_010020	ZFHX3	Up	exon	ZFHX3	Zinc finger homeobox protein 3		zfh2
5	CCGG.55953	contig19	1717049:1717080	intergenic_region_3678	ID=intergenic_region_3678	Up	intergenic_region	NA	NA	Tim13	tim13
5	CCGG.25056	contig20	228391:228420	LOCUS_010359	ASH1L	Up	exon	ASH1L	Histone-lysine N-methyltransferase ASH1L		ash1
5	CCWGG.162379	contig20	1176366:1176394	LOCUS_010400	GA10313	Up	exon	GA10313	Glutathione S-transferase C-terminal domain-containing		Nedd8
5	CCWGG.30636	contig21	1666776:1666805	intergenic_region_4987	ID=intergenic_region_4987	Up	intergenic_region	NA	NA	Otud5	FBgn0036180
5	CCGG.5052	contig24	1049982:1050011	LOCUS_011196	LOCUS_011196	Up	exon	unidentified protein	uncharacterized protein		--
5	CCGG.36647	contig26	1287449:1287480	LOCUS_011596	Mphosph10	Up	exon	Mphosph10	U3 small nucleolar ribonucleoprotein MPP10		FBgn0032051
5	CCWGG.17642	contig32	382500:382528	LOCUS_012348	ZNF551	Up	exon	ZNF551	Zinc finger protein 551		--
5	CCGG.20229	contig36	602706:602736	intergenic_region_7418	ID=intergenic_region_7418	Up	intergenic_region	NA	NA	RAD21	spn-A
5	CCWGG.31764	contig39	799473:799503	LOCUS_013120	LOCUS_013120	Up	intron	unidentified protein	uncharacterized protein		--
5	CCWGG.53424	contig47	665708:665738	LOCUS_013734	Tom1l2	Up	exon	Tom1l2	TOM1-like protein 2		FBgn0035995
5	CCGG.65201	contig51	433317:433348	LOCUS_013926	tlk2	Up	exon	tlk2	Serine/threonine-protein kinase tousled-like 2		--
5	CCWGG.54077	contig55	17216:17244	LOCUS_014115	Kibra	Up	intron	Kibra	Protein kibra		Kibra
5	CCWGG.73302	contig62	417810:417837	LOCUS_014509	GGNBP2	Up	exon	GGNBP2	Gametogenetin-binding protein 2		CG2182
5	CCGG.49505	contig66	227019:227050	LOCUS_014679	Csde1	Up	exon	Csde1	Cold shock domain-containing protein E1		Unr
5	CCWGG.99057	contig74	127501:127531	LOCUS_015063	Cnot1	Up	exon	Cnot1	CCR4-NOT transcription complex subunit 1		Not1
5	CCWGG.184941	contig75	56359:56387	LOCUS_015107	Ran	Up	exon	Ran	GTP-binding nuclear protein Ran		Ran
5	CCWGG.24803	contig91	166936:166965	intergenic_region_11902	ID=intergenic_region_11902	Up	intergenic_region	NA	NA	NT5C2	FBgn0052549
5	CCWGG.39038	contig112	16108:16137	LOCUS_016107	RALGAPB	Up	exon	RALGAPB	Ral GTPase-activating protein subunit beta		FBgn0085437
5	CCGG.12905	contig203	21048:21079	LOCUS_016774	LOCUS_016774	Up	intron	unidentified protein	uncharacterized protein		--
6	CCWGG.24589	contig1	6502808:6502836	LOCUS_000708	ARID2	Up	exon	ARID2	AT-rich interactive domain-containing protein 2		Bap170
6	CCWGG.46581	contig1	3937177:3937205	intergenic_region_302	ID=intergenic_region_302	Up	intergenic_region	NA	NA	HDAC11	HDAC11
6	CCWGG.51575	contig1	7590439:7590467	LOCUS_000828	AOSL	Up	exon	AOSL	Allene oxide synthase-lipoxygenase protein		--
6	CCWGG.36391	contig2	2410362:2410389	intergenic_region_3897	ID=intergenic_region_3897	Up	intergenic_region	NA	NA	LOCUS_001841
6	CCWGG.38838	contig2	5415395:5415425	LOCUS_002149	Slc35f4	Up	exon	Slc35f4	Solute carrier family 35 member F4		FBgn0259222
6	CCWGG.17262	contig3	7921892:7921922	LOCUS_003652	PIGV	Up	exon	PIGV	GPI mannosyltransferase 2		PIGV
6	CCWGG.29055	contig3	7122310:7122338	intergenic_region_6671	ID=intergenic_region_6671	Up	intergenic_region	NA	NA	LOCUS_003550
6	CCWGG.44810	contig3	963033:963063	LOCUS_002943	map3k13-b	Up	exon	map3k13unidentified proteinb	Mitogen-activated protein kinase kinase kinase 13-B		--
6	CCWGG.59670	contig3	7039963:7039990	LOCUS_003541	aPKC	Up	exon	aPKC	Atypical protein kinase C		aPKC
6	CCWGG.68699	contig4	3642318:3642345	LOCUS_004235	Ankrd27	Up	exon	Ankrd27	Ankyrin repeat domain-containing protein 27		--
6	CCWGG.20861	contig5	3435978:3436005	intergenic_region_8997	ID=intergenic_region_8997	Up	intergenic_region	NA	NA	Dlgap4	FBgn0051729
6	CCWGG.29107	contig5	3898324:3898354	LOCUS_005087	LOCUS_005087	Up	exon	unidentified protein	uncharacterized protein		--
6	CCWGG.33007	contig5	2803075:2803104	intergenic_region_8939	ID=intergenic_region_8939	Up	intergenic_region	NA	NA	VGLL4	FBgn0036373
6	CCWGG.54385	contig5	2793497:2793525	intergenic_region_8937	ID=intergenic_region_8937	Up	intergenic_region	NA	NA	WDR44	FBgn0083969
6	CCWGG.54377	contig6	716253:716281	LOCUS_005448	RNASEH1	Up	exon	RNASEH1	Ribonuclease H1		--
6	CCWGG.57482	contig7	2226685:2226713	LOCUS_006051	CRYAB	Up	exon	CRYAB	Alpha-crystallin B chain		Hsp67Bc
6	CCWGG.183988	contig10	813109:813136	LOCUS_007560	Slc30a5	Up	exon	Slc30a5	Zinc transporter 5
6	CCWGG.26015	contig11	1839552:1839582	LOCUS_008124	SP63_1	Up	exon	SP63_1	sperm flagellar membrane protein		pwn
6	CCWGG.31425	contig13	765762:765791	LOCUS_008694	INO80E	Up	intron	INO80E	INO80 complex subunit E		FBgn0033566
6	CCWGG.23263	contig16	786146:786176	intergenic_region_2989	ID=intergenic_region_2989	Up	intergenic_region	NA	NA	DCAF13	FBgn0036500
6	CCWGG.72785	contig16	508560:508590	LOCUS_009423	p	Up	exon	p	Hermansky-Pudlak syndrome 5		p
6	CCWGG.9793	contig17	347722:347752	LOCUS_009684	MRC1_4	Up	exon	MRC1_4	Macrophage mannose receptor 1		--
6	CCWGG.4447	contig18	1485689:1485717	LOCUS_010020	ZFHX3	Up	exon	ZFHX3	Zinc finger homeobox protein 3		zfh2
6	CCWGG.55681	contig19	1144340:1144368	intergenic_region_3602	ID=intergenic_region_3602	Up	intergenic_region	NA	NA	>5000 pb
6	CCWGG.11597	contig20	223661:223689	LOCUS_010358	Cp190	Up	exon	Cp190	Centrosome-associated zinc finger protein CP190		Cp190
6	CCWGG.62405	contig20	223660:223688	LOCUS_010358	Cp190	Up	exon	Cp190	Centrosome-associated zinc finger protein CP190		Cp190
6	CCWGG.30636	contig21	1666776:1666805	intergenic_region_4987	ID=intergenic_region_4987	Up	intergenic_region	NA	NA	Otud5	FBgn0036180
6	CCGG.25425	contig22	24458:24488	LOCUS_010678	trh	Up	exon	trh	Protein trachealess		trh
6	CCWGG.21654	contig22	1272381:1272409	intergenic_region_5154	ID=intergenic_region_5154	Up	intergenic_region	NA	NA	>5000 pb
6	CCWGG.35457	contig23	626336:626365	LOCUS_010946	DSTYK	Up	exon	DSTYK	Dual serine/threonine and tyrosine protein kinase		--
6	CCWGG.25174	contig24	1106572:1106601	LOCUS_011207	stau2	Up	exon	stau2	Double-stranded RNA-binding protein Staufen 2		stau
6	CCWGG.61141	contig24	848329:848356	intergenic_region_5424	ID=intergenic_region_5424	Up	intergenic_region	NA	NA	Arl6ip1	Arl6IP1
6	CCWGG.30344	contig30	340986:341015	LOCUS_012095	Ints14	Up	exon	Ints14	Integrator complex subunit 14		Ints14
6	CCWGG.66875	contig30	97683:97710	LOCUS_012065	Timeless	Up	exon	Timeless	Protein timeless		tim
6	CCWGG.17642	contig32	382500:382528	LOCUS_012348	ZNF551	Up	exon	ZNF551	Zinc finger protein 551		--
6	CCWGG.7789	contig32	694262:694291	LOCUS_012387	CG11148	Up	exon	CG11148	GIGYF family protein CG11148		GYF
6	CCWGG.31764	contig39	799473:799503	LOCUS_013120	LOCUS_013120	Up	intron	unidentified protein	uncharacterized protein		--
6	CCWGG.17076	contig40	370380:370409	intergenic_region_8235	ID=intergenic_region_8235	Up	intergenic_region	NA	NA	YEATS2	FBgn0027490
6	CCWGG.53424	contig47	665708:665738	LOCUS_013734	Tom1l2	Up	exon	Tom1l2	TOM1-like protein 2		FBgn0035995
6	CCWGG.47860	contig50	330406:330433	LOCUS_013870	mon2	Up	exon	mon2	Protein MON2		mon2
6	CCWGG.54077	contig55	17216:17244	LOCUS_014115	Kibra	Up	intron	Kibra	Protein kibra		Kibra
6	CCWGG.13649	contig62	417810:417837	LOCUS_014509	GGNBP2	Up	exon	GGNBP2	Gametogenetin-binding protein 2		CG2182
6	CCWGG.286203	contig74	127501:127528	LOCUS_015063	Cnot1	Up	exon	Cnot1	CCR4-NOT transcription complex subunit 1		Not1
6	CCWGG.24803	contig91	166936:166965	intergenic_region_11902	ID=intergenic_region_11902	Up	intergenic_region	NA	NA	NT5C2	FBgn0052549
6	CCWGG.54810	contig105	102149:102177	intergenic_region_1652	ID=intergenic_region_1652	Up	intergenic_region	NA	NA	>5000 pb
6	CCWGG.67405	contig109	117380:117407	intergenic_region_1698	ID=intergenic_region_1698	Up	intergenic_region	NA	NA	LOCUS_016069
6	CCWGG.39038	contig112	16108:16137	LOCUS_016107	RALGAPB	Up	exon	RALGAPB	Ral GTPase-activating protein subunit beta		FBgn0085437
6	CCWGG.38230	contig116	123723:123750	LOCUS_016209	Gcn1_0	Up	exon	Gcn1_0	eIF-2-alpha kinase activator GCN1		l(3)80Fj
6	CCWGG.20698	contig143	55272:55300	LOCUS_016465	LOCUS_016465	Up	exon	unidentified protein	uncharacterized protein		--
6	CCGG.12905	contig203	21048:21079	LOCUS_016774	LOCUS_016774	Up	intron	unidentified protein	uncharacterized protein		--

## Sheet: Enrich_Analysis_total
Symbol List for GO Enrich Analysis
FBgn0261111		Analysis Type:	PANTHER Overrepresentation Test (Released 20240807)									Analysis Type:	PANTHER Overrepresentation Test (Released 20240807)
AGO2		Annotation Version and Release Date:	GO Ontology database DOI: 10.5281/zenodo.15066566 Released 2025-03-16									Annotation Version and Release Date:	GO Ontology database DOI: 10.5281/zenodo.15066566 Released 2025-03-16
AGO2		Analyzed List:	upload_1 (Drosophila melanogaster)									Analyzed List:	upload_1 (Drosophila melanogaster)
ALG1		Reference List:	Drosophila melanogaster (all genes in database)									Reference List:	Drosophila melanogaster (all genes in database)
aPKC		Test Type:	FISHER									Test Type:	FISHER
Arl6IP1		Correction:	FDR									Correction:	BONFERRONI
ash1		GO biological process complete	Drosophila melanogaster - REFLIST (13821)	upload_1 (256)	upload_1 (expected)	upload_1 (over/under)	upload_1 (fold Enrichment)	upload_1 (raw P-value)	upload_1 (FDR)			Bonferroni count:	3409
ATPsynG		fatty-acyl-CoA biosynthetic process (GO:0046949)	16	5	.30	+	16.87	7.75E-06	9.24E-03			GO biological process complete	Drosophila melanogaster - REFLIST (13821)	upload_1 (256)	upload_1 (expected)	upload_1 (over/under)	upload_1 (fold Enrichment)	upload_1 (P-value)
Bap170		fatty acid derivative biosynthetic process (GO:1901570)	21	5	.39	+	12.85	3.35E-05	2.18E-02			fatty-acyl-CoA biosynthetic process (GO:0046949)	16	5	.30	+	16.87	2.64E-02
CG2182		acyl-CoA biosynthetic process (GO:0071616)	26	5	.48	+	10.38	1.00E-04	3.99E-02			Unclassified (UNCLASSIFIED)	2490	72	46.12	+	1.56	0.00E00
Cp190		thioester biosynthetic process (GO:0035384)	26	5	.48	+	10.38	1.00E-04	3.78E-02			cellular process (GO:0009987)	8021	88	148.57	-	.59	5.51E-11
FBgn0003479		long-chain fatty acid metabolic process (GO:0001676)	27	5	.50	+	10.00	1.21E-04	4.34E-02			metabolic process (GO:0008152)	4223	43	78.22	-	.55	1.60E-03
FBgn0004854		Unclassified (UNCLASSIFIED)	2490	72	46.12	+	1.56	7.13E-05	3.00E-02			multicellular organismal process (GO:0032501)	2911	22	53.92	-	.41	3.40E-04
FBgn0027490		biological_process (GO:0008150)	11331	184	209.88	-	.88	7.13E-05	3.19E-02			cellular response to stimulus (GO:0051716)	1507	8	27.91	-	.29	2.16E-02
FBgn0029834		cellular process (GO:0009987)	8021	88	148.57	-	.59	1.62E-14	1.16E-10			response to stimulus (GO:0050896)	2555	12	47.33	-	.25	3.23E-07
FBgn0032051		primary metabolic process (GO:0044238)	3716	40	68.83	-	.58	2.38E-05	1.89E-02
FBgn0033566		metabolic process (GO:0008152)	4223	43	78.22	-	.55	4.70E-07	8.41E-04
FBgn0035995		macromolecule metabolic process (GO:0043170)	2829	27	52.40	-	.52	2.98E-05	2.13E-02
FBgn0036180		developmental process (GO:0032502)	2647	25	49.03	-	.51	5.35E-05	2.74E-02
FBgn0036373		anatomical structure development (GO:0048856)	2507	22	46.44	-	.47	1.84E-05	1.64E-02
FBgn0036500		multicellular organismal process (GO:0032501)	2911	22	53.92	-	.41	9.97E-08	2.38E-04
FBgn0051729		cellular response to stimulus (GO:0051716)	1507	8	27.91	-	.29	6.34E-06	9.07E-03
FBgn0083969		signaling (GO:0023052)	1193	6	22.10	-	.27	6.48E-05	3.09E-02
FBgn0085437		cell communication (GO:0007154)	1207	6	22.36	-	.27	4.47E-05	2.46E-02
FBgn0259222		response to stress (GO:0006950)	1264	6	23.41	-	.26	1.56E-05	1.59E-02
FBgn0261111		response to stimulus (GO:0050896)	2555	12	47.33	-	.25	9.46E-11	3.39E-07
Flacc		response to chemical (GO:0042221)	816	2	15.11	-	.13	4.15E-05	2.48E-02
GYF
HDAC11
Hsp67Bc
Ints14
Kibra
l(3)80Fj
MESR6
Mkk4
Moe
mon2
Nedd8
Not1
Nup154
p
Papst2
PIGV
pwn
Ran
row
SF3B1
spn-A
stau
tim
tim13
trh
Unr
zfh2
