# Supplementary material for: Patterns and Functional Insights of DNA Methylation Variation in a South American Mayfly Across an Agriculturally Impacted Semi-Arid Watershed
Source: Biology (Basel). 2025 Dec 31;15(1):90. doi: 10.3390/biology15010090 (PMC12784713; doi:10.3390/biology15010090)
Supplement: Supplementary file 1 [file biology-15-00090-s001.zip › TableS3.xlsx]

## Sheet: Sequencing depth
Ref_ID	Sequence	Las Juntas (#1)										Garreton (#2)									Panguecillo (#3)										Peñon (#4)									Barrancones (#5)
		HLJ_1	HLJ_4	HLJ_5	HLJ_6	HLJ_11	HLJ_12	HLJ_13	HLJ_14	HLJ_15	HLJ_20	Garr_1	Garr_4	Garr_5	Garr_14	Garr_15	Garr_17	Garr_18	Garr_19	Garr_20	PPg_3	PPg_6	PPg_7	PPg_11	PPg_12	PPg_13	PPg_14	PPg_15	PPg_18	PPg_19	PPñ_1	PPñ_6	PPñ_8	PPñ_11	PPñ_14	PPñ_15	PPñ_16	PPñ_17	PPñ_20	Bcns_3	Bcns_4	Bcns_5	Bcns_6	Bcns_7	Bcns_9	Bcns_12	Bcns_13	Bcns_18	Bcns_19
CCGG.4350	AACAGCTCCTCCCTCCGGATACCCTTGATGTT	1339	1117	251	2209	565	575	1111	943	890	1730	6312	1292	1657	2126	4311	1288	746	5663	1138	11361	2142	503	1018	1069	3099	1932	586	960	824	1781	1130	3048	422	1266	3586	600	961	817	7108	3147	2447	4799	594	460	832	2490	571	1098
CCGG.4483	AACATGAAATACAACCGGAGTGCCTCACTGCT	2197	1120	209	1701	548	1236	1688	923	1512	1667	5352	1026	1430	2105	4413	1142	1365	4850	872	8411	1988	457	465	908	5179	1821	679	657	697	1474	870	1407	429	919	3249	531	774	835	5091	2692	2459	3678	1300	577	807	1953	885	1247
CCGG.4883	AACCAGAGTCGACCCCGGCCCACTACACACTC	3167	1084	1378	1528	1628	1370	1820	836	1492	1796	5892	2535	1655	1839	3482	1596	1034	3668	1748	7540	1764	3433	1449	1214	1592	1390	1178	822	1005	2007	1431	2718	1978	2508	2830	2050	1668	3496	5058	2240	2136	7905	2342	1360	2283	2983	2056	3274
CCGG.5052	AACCCAAAGATACACCGGATCAAACAGATACC	2100	908	1232	1085	749	1189	1278	667	1241	1254	6784	1346	1382	1285	2500	1191	853	1525	1022	8122	1565	2764	717	896	3412	1188	1750	791	763	1451	761	1965	1505	1595	2713	1440	469	1162	3428	1988	1589	2624	1610	419	1167	1795	1222	2664
CCGG.11057	AAGGTCGCAAAAGCCCGGGAGGATTTGTGGCA	2263	452	3502	239	3410	988	3792	3415	3455	3412	5422	4791	3279	293	252	197	407	540	608	669	479	454	2149	3488	3708	4468	486	4708	2045	2735	3839	892	3307	426	2799	4324	2628	753	1133	4067	2226	2021	1710	3743	1737	1552	4880	361
CCGG.11134	AAGGTGGCCATACTCCGGGTTTGGACCGGAGA	1072	125	1076	184	1132	106	1971	1142	1547	1817	325	998	1676	261	53	219	277	638	214	265	338	138	764	1791	891	1545	1099	978	1470	1017	648	252	2394	388	870	2350	879	2062	113	1056	836	408	669	1618	577	222	1081	122
CCGG.12905	AATCACATCATCTCCCGGCAGCGAATGCCACG	2142	179	2056	87	1412	187	1866	340	841	1280	1038	1262	1367	189	111	156	77	100	333	137	245	114	956	1528	839	1098	291	1163	1412	1960	1549	265	2647	273	499	1206	1505	326	336	615	1049	540	328	3242	472	675	3268	236
CCGG.15975	AATGTGCTTACCATCCGGACTGTATTTACGAA	2154	1469	872	1195	1122	2198	1383	1977	1278	1615	3721	1343	1030	1446	4492	1678	1919	3373	1317	5492	1157	1884	1032	1132	4125	1404	3109	1361	1210	1096	932	2088	1064	1697	2387	1084	1266	1960	4148	2013	2514	1466	2177	1438	1807	1704	1493	2481
CCGG.20229	ACACTTTTAACTAACCGGGCTGCCAGCAAGCA	1253	1598	757	1146	1050	2820	987	2596	505	1243	4125	16	894	1068	2791	699	1922	3321	1272	6707	462	1496	869	609	3189	836	1420	963	1102	919	855	1530	887	1790	2207	810	1175	1349	4537	1836	1520	1199	3540	1442	2069	583	1228	2026
CCGG.24470	ACCCCCTCGTTCACCCGGGGGATGACGAATTG	220	106	854	79	867	41	1009	709	1162	420	50	1041	1049	89	55	71	123	43	130	31	102	60	1169	1517	439	1090	70	2142	1148	904	897	106	1350	75	489	1376	690	203	90	579	272	324	133	1147	163	88	1271	79
CCGG.25056	ACCCTGATCTGCTGCCGGACGTATACGAGGAC	1710	675	1095	1131	943	689	1249	484	1066	632	5981	1162	987	614	1732	1748	574	4733	1831	10802	1195	1147	1291	576	4822	847	1252	1137	503	1152	1278	1677	1276	2384	3582	1268	886	978	5155	2711	2204	3142	883	522	768	1678	1701	1979
CCGG.25425	ACCGAGGGACGGCGCCGGAGGATCTCTCACCG	2035	641	2664	259	1793	851	3171	991	2519	2848	416	3385	2923	408	158	340	338	61	394	93	508	580	1534	1967	440	3190	588	2362	2249	3664	2014	1004	4606	546	233	2228	2106	955	268	555	688	1670	688	3247	903	822	4164	853
CCGG.26398	ACCTCCAGGTCGACCCGGTCGTTGCCAATGGG	663	1266	579	941	1490	2027	632	1303	326	1914	3130	3202	432	1044	1661	2328	1115	958	1046	4879	1119	503	1640	873	1967	726	1654	1933	934	427	1857	1187	830	3444	1899	836	2298	727	2336	1071	3097	398	911	581	761	3	2536	3056
CCGG.30989	ACGTGCATCGCGAACCGGACAAATACATGGCG	5529	1000	16322	2410	11293	2832	15979	6942	14069	19080	16685	17374	13915	2457	2624	3926	3161	2167	3953	2868	1164	3462	13900	7263	6487	15208	2845	22011	7278	15651	11032	4683	22496	6390	11611	15452	15658	3720	2091	8821	7100	808	2367	11731	4825	2892	17980	3317
CCGG.31876	ACTATCTTTTGGTCCCGGGTTTATTGAAATCG	1033	324	2617	251	2713	630	1344	4806	1720	2169	1581	2071	1984	271	197	483	916	138	262	194	227	155	1598	3088	1560	1698	289	4210	1307	1124	3053	292	1356	339	881	1705	2120	259	236	465	744	27	379	3729	858	156	2493	242
CCGG.36647	ACTTTTTTGACGCTCCGGAGGGAGAGCAAGCA	529	1370	634	491	922	1431	534	1047	536	515	3391	1080	410	955	2596	1091	1531	1647	527	5464	620	1391	546	976	1562	930	299	1024	722	206	867	903	796	1257	1587	834	887	1270	2536	734	1480	1269	1127	1036	1106	536	1092	1133
CCGG.37432	AGACCCTTTATCGTCCGGAACCAAGATTGGTC	2253	666	541	1236	927	1085	1237	638	665	999	4105	2233	1231	1322	2337	961	596	2331	1613	5784	1220	901	1287	728	2461	1225	354	1035	611	1258	1220	1844	689	2057	1842	821	1678	1131	2915	1476	2142	1488	1275	673	812	1925	1883	1541
CCGG.39535	AGAGTTATCGAGCACCGGAGATTTTCCAAAAT	1683	513	642	944	242	277	913	393	916	1143	3276	1247	884	1281	3274	1336	725	2401	1133	4629	1081	1418	693	482	2552	964	540	1195	276	879	542	1554	685	1513	1699	783	844	1028	3345	1280	2121	1618	410	193	416	1320	1185	1520
CCGG.40454	AGCAAATGAAGACTCCGGCAATGATGGATGCA	1480	668	365	946	714	736	1028	562	1051	1130	2469	1623	978	1136	3011	1504	614	3755	1392	7903	1047	600	829	481	2566	940	339	664	553	1014	783	1901	554	1653	2593	524	1060	774	3911	2086	1954	606	998	562	699	1413	1495	1260
CCGG.43832	AGCCGTCCACCTATCCGGGTCCCTGAATGAGG	1093	692	646	714	808	864	887	685	626	955	2839	1545	463	662	2195	1128	614	3188	467	7501	732	1380	846	532	3224	768	1353	1185	428	563	934	1180	772	1914	2265	832	1286	1501	1874	1629	1514	667	1070	508	720	836	1287	1801
CCGG.44777	AGCGCGCGCAGCTTCCGGTGATTTCAACGCAC	916	135	3627	101	1770	61	1556	1768	1885	1641	7712	2477	2083	56	82	46	93	238	149	351	67	112	1540	1780	3467	1314	105	2270	1650	1597	1511	127	2893	165	4357	2796	2002	329	207	4094	2161	91	225	2383	444	257	3102	130
CCGG.46978	AGCTTGAACAGGGGCCGGCTTTGGGCTAAAGG	1071	261	609	730	671	1305	1000	945	787	1074	5325	1069	595	508	2141	1090	1023	3997	1196	6920	955	1590	846	699	3109	936	935	1029	759	700	710	1691	927	1863	1854	1122	970	1469	4190	1860	1619	2811	1526	770	1066	937	1147	2106
CCGG.49505	AGGCGGACGACTTTCCGGTGCGCTGGTTGGTG	1376	547	240	1069	808	486	1231	247	980	1270	4969	2380	976	577	3249	1953	316	3645	1420	6815	1064	390	1159	350	3331	845	562	1096	340	1235	948	903	311	2467	2504	250	1484	405	3393	1720	1491	330	327	565	833	754	1960	2054
CCGG.55953	AGTTTTGCCAGTGCCCGGAGGGCCAACAAGCA	1617	1529	698	900	951	2308	1076	1981	964	1229	5715	1491	926	1339	3536	1366	1684	3159	490	3824	578	1436	748	1111	3887	1360	832	1146	1065	959	958	1582	650	1763	2343	901	1108	1419	4091	2446	1310	2819	2819	1128	1835	1253	1420	1403
CCGG.56361	ATACAGCATCCATTCCGGATGGTGCACGAACG	715	117	623	106	1255	76	1122	923	1093	1121	373	517	1874	51	36	29	117	34	109	39	94	54	596	1134	622	1219	43	1289	1302	1168	689	123	937	48	404	961	511	122	83	371	380	5	36	1177	278	123	756	95
CCGG.65201	ATGCGCTTGAGCTCCCGGATGTGCAGGTTGCG	3022	754	794	1792	843	2883	1892	975	1699	1998	2924	3009	1695	1827	3396	2515	944	3720	1176	4855	1944	1716	1730	1277	22	1539	2971	828	1212	1686	1638	3015	1086	3565	1048	574	2410	1679	4177	842	2247	398	1171	1500	1138	1361	10	3423
CCGG.79558	CACATCGATGGTGTCCGGCTTGCGGCGGCGCA	2226	1357	736	929	721	1176	1016	1185	954	672	2708	1075	836	880	3566	675	943	2561	1037	6695	1123	1149	467	724	2449	978	759	718	374	1014	740	1906	608	1711	1940	765	1338	1821	2911	1388	1663	3694	2316	573	979	1348	981	1807
CCGG.84383	CACTGACTGTCACCCCGGAGGAGGAACTGATG	1247	74	2140	110	1782	101	1681	1068	1977	2326	9514	2879	2109	103	166	156	157	374	177	805	172	85	2238	1584	3991	1428	142	3766	718	1913	2125	257	2480	175	5852	1382	2449	358	557	3948	1641	327	444	2011	269	186	3664	142
CCGG.85069	CACTTGGGGAGCAGCCGGTGATCAAAACCATC	1541	538	870	1050	797	490	378	603	903	1100	5969	1664	1070	949	2979	1337	660	3720	1206	8234	993	1911	470	705	3708	859	833	812	662	1219	961	1527	1107	1725	2390	1190	757	1649	4438	1745	2194	2884	648	696	1016	1539	1473	2047
CCGG.91524	CAGTTAGTAGAGACCCGGGAAAAATTCAAGAA	406	206	402	137	1295	83	1006	1447	830	617	35	133	1394	124	10	23	524	29	33	9	129	21	226	2496	96	1613	93	549	1019	1017	151	153	855	10	73	728	90	138	37	124	137	14	120	816	360	86	212	67
CCGG.106384	CCCGAGAAGCCCATCCGGGGCAACAAAGGCAA	218	109	844	19	483	77	810	844	551	650	1367	814	724	20	26	10	51	47	64	201	27	25	559	758	589	730	35	1062	572	602	560	19	991	39	658	994	766	50	52	673	447	85	109	1307	108	52	834	52
CCGG.152445	GAAGCTTCACTTTGCCGGAGGAAAGGATGCTC	2064	1528	1147	1202	1368	2454	1118	1566	951	1246	4287	2330	1171	1291	2734	2127	1951	3034	1768	5665	1238	2343	1258	1691	2497	1004	1080	1222	1411	1318	1337	1674	1068	2567	1780	1135	1709	1890	3438	1378	2233	503	2453	1855	3606	2022	2017	2526
CCWGG.3539	AATTTCAAAATACCCAGGACCAAAAGATAGC	1735	294	864	2677	991	552	806	240	436	1206	1082	1042	1461	876	1358	1935	752	796	1795	1409	2483	5082	2246	405	520	328	4917	1064	688	1187	1090	1574	804	2844	589	492	1435	408	331	32	289	3	11	80	1883	203	396	123
CCWGG.3776	ACACCCTGCAGACCCTGGAGGTGTCGATCGA	319	315	39	312	129	367	245	94	189	328	19	66	220	292	40	30	543	13	128	12	482	96	148	124	15	125	359	63	155	261	16	210	124	54	17	132	43	181	2	9	17	0	7	21	275	149	27	29
CCWGG.4447	ACATGGCCTACAACCAGGCGCTCATCATCGT	6	2	27	3	4	7	16	7	18	19	3	27	71	0	1	3	1	0	4	5	0	1	8	31	18	9	0	17	43	17	8	1	56	6	12	30	28	3	0	4	11	0	0	22	12	7	28	7
CCWGG.7789	ACCTGGAACTCTGCCTGGACCCAAGCCACAG	284	90	89	163	152	444	169	141	119	113	64	128	255	173	142	69	281	190	155	101	302	154	122	176	129	129	358	74	256	259	57	309	172	96	102	148	82	213	46	36	22	3	29	110	516	125	72	26
CCWGG.9793	ACGGCTACGGTGTCCAGGACTGCGTCCAACT	49	4	48	0	12	0	26	4	35	33	46	13	48	2	2	1	2	1	6	4	1	3	68	10	75	25	7	36	13	11	34	4	20	9	53	34	33	6	4	34	26	0	2	88	13	2	49	1
CCWGG.10208	ACGTCGTAAACCACCTGGCCATTTCTGCCCA	810	545	253	755	496	891	385	433	348	528	46	196	610	535	317	243	798	194	303	123	699	690	300	390	120	186	1175	185	435	665	160	675	342	276	92	274	224	394	91	18	55	3	9	159	1098	215	110	99
CCWGG.11354	ACTGTACCTGCCACCAGGGGCAAATGCATGG	315	704	156	516	433	1234	288	1071	343	465	123	232	334	403	352	100	1060	530	214	356	467	282	219	933	393	367	672	284	749	245	189	546	322	176	211	398	126	418	370	225	163	169	760	550	777	179	161	556
CCWGG.11597	ACTTGAATGTGGCCCTGGAGTGCTCCGTTGT	110	0	0	73	0	0	26	0	65	115	0	0	92	90	0	0	1	0	0	0	127	0	0	0	0	39	1	0	0	228	0	180	1	0	0	0	1	0	0	0	0	171	0	0	0	257	0	0
CCWGG.13649	AGCCAGCTGATCACCAGGGCCGAGCCCGAGC	305	0	16	161	2	0	290	0	249	349	7	1	304	390	3	1	0	5	3	4	223	27	3	0	2	263	24	2	0	328	1	569	13	0	4	9	1	10	8	3	3	80	0	0	0	145	1	6
CCWGG.16939	AGGCTTTGGAGGGCCTGGACCTAATGGAGGC	249	61	87	268	144	171	238	40	101	274	363	297	183	177	736	172	78	293	254	1118	249	169	233	56	363	80	386	140	68	214	180	200	111	375	341	91	247	152	505	93	159	1	2	15	97	77	129	91
CCWGG.17076	AGGGCCAAACCCCCCTGGAGCTGGCTTCTGG	342	260	64	402	93	130	240	148	197	3	15	61	146	283	30	32	329	30	122	28	225	87	99	123	48	99	322	80	198	116	85	369	104	90	28	111	87	276	45	11	28	4	28	62	230	194	62	148
CCWGG.17262	AGGGGAAAGAAGGCCAGGGTGTTGAGGTAAG	31	12	34	13	37	6	31	23	59	60	0	42	116	15	8	13	1	5	7	6	16	6	36	52	11	51	17	23	28	59	19	13	58	4	6	40	12	13	5	9	9	0	1	22	30	5	28	9
CCWGG.17642	AGGTCCTCCTCGGCCTGGACAAGCTCACCGT	13	2	33	4	18	1	4	14	51	27	12	3	35	2	2	1	0	0	0	3	2	7	6	19	5	16	3	26	22	28	9	2	24	0	15	29	26	5	3	14	11	0	2	21	7	2	6	11
CCWGG.20698	ATGCACAGCAGGCCCTGGTCGGGCACGTCGG	70	6	0	81	2	0	63	2	56	64	0	0	44	105	0	1	6	1	1	1	81	0	0	2	0	57	0	0	5	66	0	104	0	0	0	1	0	0	0	0	0	28	10	4	8	69	4	1
CCWGG.20861	ATGCATTGCTGAGCCTGGCCGCTTCTACGTG	269	0	1	146	0	0	154	0	107	143	3	0	155	57	13	0	0	8	0	12	157	1	0	0	3	91	0	0	0	129	0	179	1	0	4	0	0	0	2	1	3	7	0	0	0	74	0	0
CCWGG.21654	ATGGACAAGGTGTCCTGGCTGCTGTGCCAGT	37	0	64	17	1	0	56	1	20	67	6	21	130	10	2	6	1	1	0	3	8	8	9	3	6	55	53	9	0	62	12	33	90	5	1	46	9	15	0	1	1	36	0	0	2	16	22	12
CCWGG.23263	CAAGCAGAAGTATCCAGGGTACTACTACAGC	50	21	42	11	57	35	92	25	52	72	309	27	141	18	17	9	6	36	6	55	22	16	24	61	119	70	17	21	74	81	13	31	119	15	157	68	31	35	55	108	64	25	21	77	5	18	45	39
CCWGG.24589	CACCGTATCGTTGCCAGGCTGCAACCCCATG	197	0	23	90	0	0	114	0	104	143	21	0	167	114	21	0	0	4	2	18	120	1	0	0	10	175	69	0	0	289	0	222	84	0	28	63	0	99	16	2	11	106	0	0	0	145	0	81
CCWGG.24803	CACGAGAAGCAGCCCAGGCCGTAGCACAGGA	134	66	177	141	190	185	181	176	131	366	87	194	302	141	176	103	177	215	96	205	193	201	166	199	169	195	499	236	295	251	187	240	312	210	209	248	141	107	113	136	210	180	49	331	252	79	308	102
CCWGG.25174	CACGTCGAGCCAGCCAGGGGGCACCAGTGGC	533	194	452	498	290	520	455	360	353	653	353	244	320	611	326	163	418	175	141	602	480	643	189	334	297	538	926	131	327	272	171	704	492	250	161	703	163	917	248	249	472	398	809	479	456	486	241	1366
CCWGG.26015	CAGCACCAACTACCCTGGCCGAGAGTGCACC	71	5	65	11	26	3	137	3	44	24	185	37	207	13	42	12	4	32	9	152	20	11	11	17	269	98	37	6	15	205	32	25	125	13	144	41	21	23	81	0	63	17	5	15	15	57	31	20
CCWGG.29055	CCAACAACGCCCGCCAGGCCAAGGACTTGTC	126	0	8	94	0	0	140	0	107	112	2	0	195	127	0	0	0	1	0	0	224	3	0	0	2	150	37	0	0	218	0	165	11	0	2	6	0	11	9	0	0	14	0	0	0	81	0	0
CCWGG.29107	CCAAGCCCGCCTTCCAGGTCAAGGGTGCTGA	3	0	37	3	15	0	26	4	41	29	44	31	35	5	3	5	1	1	3	13	0	2	12	12	10	47	7	26	1	32	28	10	49	0	63	22	6	0	2	19	22	2	1	15	1	4	24	2
CCWGG.30344	CCATCGCTCAGTCCCTGGCCATGTACCAGAG	267	44	67	249	0	137	314	126	353	378	2	0	171	415	0	35	0	1	80	854	0	155	3	68	0	425	263	0	62	183	1	257	160	209	140	129	0	0	0	83	168	40	5	191	1	198	0	174
CCWGG.30636	CCATGTGGCACAGCCAGGTTTTCTGCAAGGG	14	9	73	6	30	4	42	27	64	75	21	23	80	12	2	8	2	6	5	18	3	7	28	40	46	96	13	44	18	33	24	17	109	10	62	50	24	8	28	36	24	6	9	24	12	8	36	6
CCWGG.31182	CCCAGACGAGCGGCCAGGAGGCGCAGTTGGA	4	1	8	0	13	0	26	2	23	23	0	9	33	1	0	1	5	0	1	0	2	0	8	33	8	13	0	10	17	25	12	0	9	0	6	16	4	1	0	22	0	0	0	21	2	1	5	1
CCWGG.31425	CCCAGGCTTCACCCCAGGGCAACCAATTGCC	41	9	86	32	65	13	76	10	75	148	4	5	97	64	11	25	12	18	14	3	49	159	13	67	8	79	34	16	17	85	42	55	88	17	8	91	11	26	5	4	17	67	7	14	38	20	36	94
CCWGG.31764	CCCCATTGCGATGCCTGGCCTTTTGAGATCA	5	0	17	0	31	1	10	16	29	51	20	27	26	1	1	4	2	2	3	2	2	1	11	37	11	32	0	28	2	12	21	1	6	0	29	28	7	1	0	17	34	2	3	57	6	1	21	1
CCWGG.32999	CCCTCCTCCACCCCCAGGACCGCTAGGCCCA	405	612	213	409	237	929	222	334	175	205	201	195	135	237	589	142	572	461	213	521	332	406	189	326	297	89	945	106	404	393	138	372	217	216	231	207	144	351	375	52	142	5	21	144	859	93	60	67
CCWGG.33007	CCCTCCTGAGCCGCCTGGGTTGGGCTCTCTC	12	0	57	1	9	0	29	11	47	28	15	15	49	1	0	1	0	1	2	9	0	0	15	2	29	8	0	30	3	13	2	2	96	1	26	58	8	2	0	10	16	0	0	15	2	3	19	0
CCWGG.33028	CCCTCGACAATGGCCAGGACCTGCCCCACCA	90	179	35	129	168	222	55	76	18	71	40	0	103	47	69	31	309	93	18	134	146	85	75	160	65	20	68	27	173	90	30	67	75	36	70	64	37	58	64	2	28	0	3	29	336	19	13	9
CCWGG.35457	CCGGAGGAGAAGTCCAGGGCATAGGGATGCC	607	93	112	357	70	218	340	103	356	377	31	56	352	351	72	38	132	55	49	97	375	214	78	192	54	357	267	55	177	402	42	448	264	29	42	332	43	442	115	29	70	99	94	94	227	370	44	417
CCWGG.36391	CCGTGCAGACGGTCCTGGAGGGCGACGCGTC	143	0	44	74	0	0	161	0	256	57	0	0	120	197	0	0	0	0	0	0	45	22	0	0	1	183	37	0	0	75	0	108	12	0	2	6	0	14	0	0	0	432	0	0	1	74	0	82
CCWGG.38230	CGAACGACGCCGACCTGGCCATCAGCTGTCA	20	3	41	12	1	0	57	0	43	57	0	0	77	25	0	0	1	0	0	0	12	9	0	15	0	51	34	0	8	40	0	61	72	0	0	46	0	17	0	0	0	14	2	3	0	14	0	10
CCWGG.38838	CGAGTTACTACTGCCTGGTATTGTCCTTGCG	6	1	19	1	15	0	14	11	28	49	29	40	30	5	1	3	1	3	5	4	3	1	18	38	6	20	2	42	11	19	38	3	31	4	33	18	35	0	1	28	20	1	0	44	7	2	9	14
CCWGG.39038	CGATGCTGTTGCACCTGGAGCGTCCTGGCGC	15	2	49	3	5	4	52	17	53	54	232	1	188	4	2	6	0	13	13	24	0	10	36	11	54	49	6	16	21	78	0	10	107	7	41	1	60	2	22	78	52	0	4	18	2	16	104	12
CCWGG.41648	CGCTGATCTCGAGCCTGGCCAGGGTGCTGTC	0	2	9	0	0	2	0	3	0	0	148	264	4	0	452	234	1	141	260	397	3	14	123	1	171	1	34	179	3	3	205	0	14	226	211	4	179	14	119	107	137	0	1	0	0	0	141	1
CCWGG.44810	CGTGCCAGGAGGGCCAGGCACCATCGCAGGA	132	182	19	170	61	138	96	121	62	102	5	23	98	108	39	32	232	42	15	17	120	42	51	98	27	79	121	67	99	66	20	127	50	13	19	69	25	55	45	18	17	1	10	46	99	39	24	53
CCWGG.46581	CTGAGGGGAGTGACCTGGAACACGCCCTGTC	17	0	41	7	0	0	35	0	25	26	0	0	59	8	0	0	0	0	0	0	7	7	0	0	0	33	6	0	0	36	0	1	87	0	0	55	0	16	0	1	0	1	0	0	0	4	0	21
CCWGG.47860	CTGTGGGCAGCCGCCTGGGCCTCGTGGCGTC	13	0	29	1	1	0	43	0	62	14	0	1	108	6	0	0	0	0	0	0	4	4	0	1	7	54	6	0	0	45	0	16	24	0	2	19	0	7	2	0	1	25	1	1	0	4	0	11
CCWGG.51575	GCAATTAATTTCGCCTGGAGGCTGGGTTGAC	18	37	48	12	40	22	43	39	29	37	56	18	85	7	8	2	17	3	3	14	6	5	23	93	19	56	3	29	69	47	13	6	72	1	33	45	9	13	36	18	32	0	3	54	22	10	17	10
CCWGG.53424	GCCACTTTGCCCACCAGGTCGACGAGGCGCC	19	12	52	8	95	33	49	66	60	77	411	66	103	16	14	18	17	31	37	64	9	14	63	47	86	71	13	57	75	44	51	18	133	59	72	84	42	17	100	173	79	4	19	114	16	31	112	26
CCWGG.54077	GCCCCAGCTGGCTCCAGGGCCGCTGCAAAGG	64	2	100	10	9	1	122	5	114	44	39	11	59	6	7	5	0	1	3	3	4	3	8	6	21	143	3	33	5	47	10	4	119	3	57	42	13	6	10	55	74	15	0	11	1	10	47	5
CCWGG.54377	GCCCTGGGGGTGCCCTGGTGCAGCCACATCC	339	32	22	258	24	28	173	16	166	191	1	25	144	196	51	22	24	50	47	21	365	44	62	21	26	202	367	23	13	297	27	279	122	26	15	69	22	162	32	24	20	50	3	5	19	101	21	75
CCWGG.54385	GCCCTTCAGCAGTCCAGGCAAACTATTTCAA	41	8	17	42	15	7	60	4	58	110	0	0	91	84	0	0	8	0	0	0	43	12	0	8	0	82	120	0	6	64	0	89	53	0	0	16	0	14	0	0	0	4	3	6	17	22	0	27
CCWGG.54810	GCCGGACGCAGTCCCTGGGCAGCGTGGGCAC	84	12	27	51	25	37	50	50	82	46	4	0	54	98	4	0	35	15	0	7	38	21	0	38	8	67	103	0	21	43	0	85	46	0	1	18	0	44	1	4	0	155	80	36	50	57	0	49
CCWGG.55681	GCCTTGAGCCATGCCTGGTGGGCACTGCAGT	305	1	65	279	0	1	235	0	201	159	4	7	183	207	1	1	0	0	7	5	241	60	0	0	0	215	509	0	0	549	1	389	127	1	0	61	3	394	0	1	0	433	1	1	1	631	1	174
CCWGG.55738	GCCTTGTTCTGCTCCAGGCGGTGGACGCAAA	16	1	14	2	38	2	49	27	33	20	15	33	24	1	4	2	1	4	5	1	15	0	8	40	13	57	16	37	5	17	25	14	40	3	19	27	7	22	6	3	10	1	3	33	5	2	18	32
CCWGG.57482	GCGGTGACGCCGTCCTGGATGGAGCGCGGAC	4	0	8	4	0	0	9	6	19	62	10	0	79	0	2	0	1	0	0	0	0	0	0	22	0	12	1	0	0	12	0	0	49	0	13	14	0	4	0	8	4	3	1	32	0	3	0	0
CCWGG.57709	GCGTCTGACTGCTCCAGGTGCACCAGCAAGC	17	1	38	5	14	0	35	1	40	23	176	25	57	3	7	3	1	4	1	39	4	8	22	5	36	38	9	26	7	4	25	1	65	6	100	45	22	7	3	91	6	0	2	7	0	4	22	10
CCWGG.59670	GGAGGGAATCCGACCTGGAGACACGACTGTC	104	0	31	105	0	0	91	0	101	115	1	0	118	119	1	1	0	0	1	5	146	51	1	0	4	68	105	0	1	77	1	103	56	0	1	113	0	87	7	2	0	2	0	0	0	35	0	135
CCWGG.60421	GGCGAGACGCCGTCCAGGTAGGTCCCTGTCA	66	0	8	9	0	0	120	0	100	25	0	0	180	10	0	0	0	0	0	0	16	3	0	0	0	120	1	0	0	69	0	52	12	0	0	21	0	6	0	1	0	26	0	0	1	29	0	4
CCWGG.61141	GGGAGGCTTTCCGCCAGGTGGCTGGGGGGTC	42	0	105	120	0	0	154	0	178	62	3	2	290	151	0	0	1	1	0	0	154	228	1	0	0	278	320	0	0	165	0	231	168	0	1	109	0	132	0	0	0	66	0	0	0	57	0	92
CCWGG.62405	GTAACGGAGCACTCCAGGGCCACATTCAAGC	394	435	0	98	133	706	168	268	242	112	1	0	210	197	2	1	428	0	2	5	246	2	0	382	2	128	0	0	134	437	0	552	0	0	4	0	0	0	3	1	0	452	494	454	682	530	2	0
CCWGG.62571	GTCACCCCTCCTCCCAGGCCGACGGCCAGTC	76	0	17	13	0	0	113	1	85	58	0	1	87	173	0	0	0	0	1	0	118	12	0	0	0	26	62	0	0	190	0	284	25	0	0	13	1	36	0	0	0	179	0	0	0	305	0	15
CCWGG.63541	GTGCCTGCCTCCTCCAGGGTCATGGCGTGGA	1	0	121	18	0	0	51	0	27	45	0	1	17	65	17	163	0	20	123	28	26	0	105	0	22	31	1	374	0	36	151	40	205	198	23	163	266	0	0	23	1	0	0	0	0	21	0	247
CCWGG.66875	TCGAGGCGCCCGTCCAGGGCGTGAGCCATCG	25	25	2	4	23	68	44	76	34	38	1	7	65	55	0	5	53	0	5	0	8	2	1	48	0	27	4	0	45	41	1	55	2	3	0	1	5	0	2	0	0	18	28	27	65	26	0	7
CCWGG.67405	TCGGGCGCAACGGCCTGGTGCTGAGCAGGTC	21	0	91	6	0	0	121	0	67	48	0	0	100	6	0	0	0	0	0	0	15	8	0	0	0	23	28	0	0	47	0	26	133	0	0	81	0	28	0	0	0	21	0	0	0	24	0	28
CCWGG.68699	TGCACCTGGCCTGCCAGGCCAAGAAAATGTC	85	0	19	31	0	0	151	0	74	66	0	0	163	22	0	0	0	0	0	0	35	1	0	0	0	125	4	0	0	167	0	41	12	0	0	11	0	3	0	1	0	17	0	0	0	40	0	11
CCWGG.68711	TGCACGACCGACTCCTGGACCGTAAGCAATG	257	0	0	162	0	0	122	0	2	197	0	0	263	78	0	0	0	0	0	0	182	0	0	0	0	105	0	0	0	99	0	55	0	0	0	1	0	0	0	0	0	18	0	0	0	52	0	1
CCWGG.72785	TTCATCAAATGTTCCAGGTACTTGTGGCAAA	134	89	60	137	101	161	164	140	142	206	62	0	226	96	8	66	164	105	68	55	72	42	56	174	123	51	163	93	199	148	55	139	104	14	25	165	37	86	64	41	55	11	34	91	193	112	58	123
CCWGG.73302	TTGCAGCTGATCACCAGGGCCGAGCCCGAGC	17	0	49	8	2	1	4	1	0	8	1267	330	7	9	178	230	0	613	124	770	5	75	184	1	615	0	162	226	0	17	92	12	95	337	564	94	221	70	606	385	191	1	0	0	2	4	216	183
CCWGG.89356	AGGATTCCGTCCACCAGGGACAGCGGTCAGG	3	0	0	0	0	0	1	0	0	0	0	64	3	1	0	265	0	0	60	2	0	6	44	0	0	1	16	68	0	0	118	4	9	42	0	0	155	0	1	0	0	0	2	0	0	0	42	0
CCWGG.99057	CAGGAGCAGATCACCAGGGTGCTGCTCGAGC	1	44	94	0	92	29	5	5	0	0	109	65	1	0	109	115	6	29	186	65	4	95	117	14	40	1	171	46	18	0	68	6	95	178	84	82	209	27	86	42	76	0	34	7	24	0	137	82
CCWGG.101093	CCACCCAGAAAGCCCAGGTTGTCAATCTCAT	5	116	4	1	153	186	2	65	0	0	360	249	5	4	884	164	79	318	157	854	11	7	88	67	399	4	13	77	74	3	88	19	5	204	479	5	253	1	378	253	372	5	229	90	147	3	131	3
CCWGG.152768	CACCATGTTCCCTCCTGGTTACAAAGTTGCC	0	0	0	1	1	0	0	3	0	0	519	0	0	0	1011	0	1	225	0	1194	0	0	0	1	436	0	0	0	1	0	0	0	0	0	658	1	0	0	516	277	567	0	0	0	0	0	0	0
CCWGG.162379	CGGCTGGCAGATTCCAGGAAGACTACTGGCA	0	2	27	0	0	0	0	0	0	2	346	263	0	0	481	66	0	249	120	1077	0	71	75	0	191	0	104	14	0	2	133	2	131	161	273	68	183	199	245	229	138	0	0	0	0	1	154	21
CCWGG.183988	TAGCAATTGTCGGCCAGGACAGTGGCATGCG	0	157	0	321	1	0	0	319	0	215	2	0	1	2	45	0	276	24	0	101	1	0	0	216	71	322	0	0	320	488	0	2	0	0	10	1	0	0	21	25	44	35	78	0	0	2	0	0
CCWGG.184744	TCGACTGCGCAAACCAGGCGGCTGCTTTTTG	1	0	0	0	1	0	0	0	0	0	200	59	0	0	6	1	0	20	0	111	0	0	2	0	203	0	0	22	0	0	43	0	0	8	93	0	43	0	9	76	42	0	0	0	0	0	51	0
CCWGG.184941	TCGGAGACCCCAACCTGGAATTTGTTGCCAT	0	0	1	0	1	0	0	1	0	0	36	21	0	0	38	45	0	54	54	80	0	0	16	1	42	0	1	29	0	0	24	0	0	18	46	0	10	0	44	35	4	0	0	0	0	0	25	0
CCWGG.187507	TTTGCGCCCACCGCCTGGAGCAGAACAAGTG	10	6	16	0	5	3	37	26	38	20	3	2	29	5	2	1	12	0	0	0	6	11	4	67	4	24	5	12	10	27	2	0	18	0	2	30	0	3	0	4	10	2	12	21	4	2	11	10
CCWGG.233645	GGCTTGTGGCCCACCAGGTGCTGGTAGAAAG	0	0	64	0	0	0	0	0	0	0	118	79	0	0	168	85	0	47	108	189	0	167	67	0	50	0	309	46	1	0	59	0	201	183	111	167	97	178	64	16	68	0	0	1	1	0	93	50
CCWGG.240325	TCGATTGGCAAGTCCAGGCCGCTGGTCGAAG	0	203	0	0	171	941	0	331	0	0	5	0	0	0	0	0	616	1	0	0	0	0	0	151	0	0	0	0	687	0	0	0	0	0	0	0	0	0	4	0	0	0	69	143	422	0	0	0
CCWGG.240558	TCGTGGCCGTCGGCCTGGGAGGAGGGGTGAC	0	0	0	0	0	0	0	0	0	0	7	64	0	1	13	10	0	7	65	7	0	0	55	0	3	0	0	18	0	0	62	0	0	1	20	0	77	0	2	8	12	0	0	0	0	0	0	0
CCWGG.286203	GTCGAGCAGATCACCAGGGTGCTGCTCGAGC	120	0	71	83	0	0	203	0	120	206	1	0	56	190	1	0	0	3	0	2	61	123	0	0	1	60	87	0	0	170	0	137	82	0	4	46	0	20	1	2	0	423	0	0	0	298	0	74
CCWGG.289409	TGCACAGCATCCGCCAGGTTTATTTTGCCTG	0	1	86	0	0	0	0	0	0	0	4	81	1	0	0	45	0	0	70	0	0	12	116	0	1	0	8	137	0	0	112	0	137	3	2	78	87	3	0	5	0	0	0	0	0	0	231	19
CCWGG.292019	TTCATACTCTCGGCCAGGTACAGCAGCCTGT	0	0	74	0	0	0	0	0	0	0	0	60	0	1	0	103	0	3	68	1	0	185	73	0	2	0	250	61	0	0	27	0	114	89	0	105	74	82	0	0	0	0	0	0	0	0	38	48
CCWGG.292410	TTGGGGTTGCAGCCCTGGAGCAGCAGGCCTG	0	0	38	0	0	0	0	0	0	1	2	121	0	0	0	53	0	2	66	0	1	112	72	0	0	1	103	19	1	0	60	1	83	114	1	57	54	58	8	0	0	0	0	0	1	0	107	28
CCWGG.465447	TGCTTCCGTTCATCCTGGATTTGTCCAACTG	0	292	0	0	100	502	0	556	1	0	0	1	0	1	0	0	454	0	2	0	1	1	0	91	0	3	1	0	176	0	0	0	0	0	0	1	0	2	0	0	0	0	638	125	227	0	0	5
CCWGG.542080	CCGTGCAGACGGTCCTGGAGGGCGACGCTGA	0	0	4	0	0	0	0	0	1	0	365	1	0	0	27	4	1	84	3	135	0	1	4	0	139	0	7	2	0	0	3	0	2	4	167	0	3	3	76	141	95	0	0	0	0	0	2	1
Average
[truncated: 243 more columns]

## Sheet: Methylation level
Ref_ID	Sequence	Las Juntas (#1)										Garreton (#2)									Panguecillo (#3)										Peñon (#4)									Barrancones (#5)
		HLJ_1	HLJ_4	HLJ_5	HLJ_6	HLJ_11	HLJ_12	HLJ_13	HLJ_14	HLJ_15	HLJ_20	Garr_1	Garr_4	Garr_5	Garr_14	Garr_15	Garr_17	Garr_18	Garr_19	Garr_20	PPg_3	PPg_6	PPg_7	PPg_11	PPg_12	PPg_13	PPg_14	PPg_15	PPg_18	PPg_19	PPñ_1	PPñ_6	PPñ_8	PPñ_11	PPñ_14	PPñ_15	PPñ_16	PPñ_17	PPñ_20	Bcns_3	Bcns_4	Bcns_5	Bcns_6	Bcns_7	Bcns_9	Bcns_12	Bcns_13	Bcns_18	Bcns_19
CCGG.4350	AACAGCTCCTCCCTCCGGATACCCTTGATGTT	172.63	227.26	44.51	478.33	99.47	82.36	149.8	138.54	134.32	207.17	815.12	167.93	223.96	396.36	876.19	272.73	125.01	1056.13	251.07	1610.04	414.66	95.95	181.07	146.28	445.88	253.73	90.59	135.54	133.7	248.89	222.91	425.53	55.19	239.32	625.8	80.5	162.3	125.16	1163.06	569.87	442.54	655.64	86.81	72.59	132.84	430.59	76.16	141.59
CCGG.4483	AACATGAAATACAACCGGAGTGCCTCACTGCT	283.24	227.87	37.06	368.33	96.48	177.04	227.6	135.6	228.19	199.62	691.15	133.36	193.28	392.45	896.93	241.81	228.74	904.51	192.38	1191.97	384.85	87.18	82.71	124.25	745.14	239.15	104.96	92.76	113.1	205.99	171.62	196.43	56.1	173.72	566.99	71.24	130.71	127.92	833.02	487.48	444.71	502.49	189.99	91.05	128.84	337.73	118.04	160.8
CCGG.4883	AACCAGAGTCGACCCCGGCCCACTACACACTC	408.3	220.54	244.37	330.87	286.62	196.24	245.4	122.82	225.18	215.07	760.88	329.49	223.69	342.86	707.7	337.94	173.27	684.07	385.65	1068.54	341.48	654.9	257.73	166.13	229.05	182.55	182.1	116.06	163.07	280.47	282.29	379.46	258.66	474.1	493.87	275.04	281.69	535.56	827.62	405.63	386.3	1079.98	342.27	214.62	364.5	515.85	274.22	422.19
CCGG.5052	AACCCAAAGATACACCGGATCAAACAGATACC	270.74	184.74	218.48	234.94	131.87	170.31	172.32	97.99	187.29	150.17	876.07	174.95	186.79	239.57	508.12	252.19	142.94	284.41	225.48	1151.02	302.96	527.27	127.53	122.61	490.91	156.02	270.53	111.68	123.8	202.77	150.12	274.33	196.81	301.51	473.45	193.2	79.21	178.01	560.91	359.99	287.37	358.49	235.29	66.12	186.32	310.41	162.99	343.53
CCGG.11057	AAGGTCGCAAAAGCCCGGGAGGATTTGTGGCA	291.75	91.96	621.04	51.75	600.36	141.52	511.29	501.71	521.44	408.59	700.19	622.71	443.19	54.63	51.22	41.71	68.2	100.71	134.14	94.81	92.73	86.61	382.24	477.31	533.5	586.77	75.13	664.73	331.82	382.21	757.3	124.53	432.46	80.53	488.46	580.14	443.82	115.35	185.39	736.47	402.57	276.11	249.91	590.67	277.33	268.39	650.88	46.55
CCGG.11134	AAGGTGGCCATACTCCGGGTTTGGACCGGAGA	138.2	25.43	190.82	39.84	199.3	15.18	265.76	167.77	233.48	217.59	41.97	129.72	226.53	48.66	10.77	46.37	46.42	118.98	47.21	37.55	65.43	26.33	135.89	245.08	128.2	202.9	169.89	138.09	238.52	142.12	127.83	35.18	313.06	73.35	151.83	315.29	148.45	315.88	18.49	191.22	151.19	55.74	97.77	255.33	92.12	38.39	144.18	15.73
CCGG.12905	AATCACATCATCTCCCGGCAGCGAATGCCACG	276.15	36.42	364.61	18.84	248.59	26.79	251.6	49.95	126.93	153.28	134.05	164.03	184.76	35.24	22.56	33.03	12.9	18.65	73.47	19.42	47.43	21.75	170.04	209.1	120.71	144.2	44.98	164.21	229.11	273.9	305.56	37	346.15	51.61	87.08	161.81	254.17	49.94	54.98	111.37	189.71	73.77	47.94	511.61	75.36	116.73	435.87	30.43
CCGG.15975	AATGTGCTTACCATCCGGACTGTATTTACGAA	277.7	298.87	154.64	258.76	197.54	314.84	186.47	290.45	192.88	193.4	480.52	174.56	139.22	269.59	912.98	355.31	321.57	629.05	290.56	778.3	223.98	359.4	183.56	154.91	593.5	184.38	480.61	192.16	196.34	153.16	183.85	291.51	139.14	320.79	416.56	145.44	213.8	300.26	678.72	364.52	454.66	200.28	318.16	226.93	288.5	294.67	199.13	319.93
CCGG.20229	ACACTTTTAACTAACCGGGCTGCCAGCAAGCA	161.54	325.12	134.25	248.15	184.86	403.93	133.08	381.39	76.22	148.85	532.7	2.08	120.83	199.11	567.26	148.01	322.07	619.36	280.63	950.49	89.44	285.38	154.57	83.34	458.83	109.79	219.51	135.97	178.81	128.43	168.66	213.6	115.99	338.37	385.15	108.68	198.44	206.66	742.37	332.47	274.89	163.81	517.36	227.56	330.33	100.82	163.79	261.26
CCGG.24470	ACCCCCTCGTTCACCCGGGGGATGACGAATTG	28.36	21.57	151.45	17.11	152.64	5.87	136.05	104.16	175.37	50.3	6.46	135.3	141.78	16.59	11.18	15.03	20.61	8.02	28.68	4.39	19.75	11.45	207.93	207.59	63.16	143.15	10.82	302.43	186.28	126.33	176.95	14.8	176.54	14.18	85.34	184.61	116.53	31.1	14.73	104.85	49.19	44.26	19.44	181.01	26.02	15.22	169.52	10.19
CCGG.25056	ACCCTGATCTGCTGCCGGACGTATACGAGGAC	220.46	137.33	194.19	244.9	166.02	98.69	168.41	71.11	160.88	75.68	772.38	151.03	133.4	114.47	352.02	370.13	96.19	882.69	403.96	1530.82	231.33	218.81	229.63	78.82	693.78	111.23	193.54	160.54	81.62	160.99	252.11	234.13	166.86	450.66	625.1	170.12	149.63	149.82	843.49	490.92	398.59	429.26	129.05	82.38	122.62	290.18	226.87	255.2
CCGG.25425	ACCGAGGGACGGCGCCGGAGGATCTCTCACCG	262.36	130.41	472.43	56.08	315.67	121.9	427.56	145.59	380.17	341.05	53.72	439.97	395.07	76.07	32.11	71.99	56.64	11.38	86.93	13.18	98.34	110.64	272.85	269.17	63.31	418.94	90.9	333.5	364.92	512.03	397.29	140.17	602.33	103.21	40.66	298.93	355.66	146.3	43.85	100.5	124.43	228.15	100.55	512.4	144.17	142.15	555.38	110
CCGG.26398	ACCTCCAGGTCGACCCGGTCGTTGCCAATGGG	85.48	257.57	102.68	203.76	262.33	290.34	85.21	191.43	49.2	229.2	404.2	416.18	58.39	194.64	337.59	492.94	186.84	178.66	230.77	691.43	216.62	95.95	291.7	119.46	283.01	95.34	255.69	272.93	151.55	59.67	366.32	165.72	108.54	651.04	331.4	112.16	388.09	111.37	382.23	193.94	560.09	54.37	133.14	91.69	121.5	0.52	338.24	394.08
CCGG.30989	ACGTGCATCGCGAACCGGACAAATACATGGCG	712.81	203.45	2894.52	521.86	1988.23	405.65	2154.5	1019.87	2123.33	2284.85	2154.67	2258.2	1880.76	458.08	533.32	831.31	529.69	404.14	872.12	406.44	225.33	660.43	2472.37	993.89	933.34	1997.24	439.8	3107.79	1180.93	2187.17	2176.23	653.79	2941.81	1207.93	2026.26	2073.16	2644.35	569.88	342.14	1597.34	1284.04	110.39	345.93	1851.24	770.35	500.11	2398.11	427.73
CCGG.31876	ACTATCTTTTGGTCCCGGGTTTATTGAAATCG	133.18	65.92	464.1	54.35	477.65	90.24	181.22	706.06	259.59	259.74	204.17	269.18	268.16	50.52	40.04	102.27	153.5	25.74	57.8	27.49	43.94	29.57	284.23	422.57	224.45	223	44.68	594.42	212.07	157.07	602.25	40.77	177.32	64.08	153.75	228.76	358.03	39.68	38.62	84.2	134.55	3.69	55.39	588.46	136.99	26.98	332.51	31.21
CCGG.36647	ACTTTTTTGACGCTCCGGAGGGAGAGCAAGCA	68.2	278.73	112.43	106.32	162.33	204.97	72	153.82	80.89	61.67	437.91	140.37	55.42	178.05	527.63	231.01	256.55	307.16	116.27	774.34	120.02	265.35	97.12	133.56	224.74	122.14	46.22	144.58	117.15	28.79	171.03	126.07	104.09	237.62	276.95	111.9	149.8	194.55	414.96	132.92	267.66	173.37	164.71	163.49	176.58	92.69	145.65	146.1
CCGG.37432	AGACCCTTTATCGTCCGGAACCAAGATTGGTC	290.46	135.5	95.94	267.64	163.21	155.41	166.79	93.73	100.36	119.63	530.11	290.24	166.38	246.47	474.99	203.49	99.87	434.72	355.87	819.69	236.17	171.88	228.92	99.62	354.08	160.88	54.72	146.13	99.14	175.8	240.66	257.44	90.1	388.84	321.45	110.15	283.38	173.26	476.97	267.28	387.38	203.29	186.34	106.2	129.64	332.89	251.15	198.71
CCGG.39535	AGAGTTATCGAGCACCGGAGATTTTCCAAAAT	216.98	104.37	113.85	204.41	42.61	39.68	123.1	57.74	138.24	136.88	423.06	162.08	119.48	238.83	665.43	282.89	121.49	447.78	249.97	656	209.27	270.5	123.26	65.96	367.18	126.6	83.48	168.73	44.78	122.84	106.92	216.95	89.58	286.01	296.5	105.05	142.54	157.48	547.33	231.79	383.58	221.05	59.92	30.46	66.42	228.27	158.05	196.01
CCGG.40454	AGCAAATGAAGACTCCGGCAATGATGGATGCA	190.8	135.91	64.73	204.85	125.71	105.42	138.61	82.57	158.62	135.32	318.84	210.95	132.19	211.79	611.97	318.46	102.89	700.3	307.11	1119.98	202.68	114.46	147.45	65.82	369.19	123.45	52.4	93.75	89.73	141.7	154.46	265.4	72.45	312.47	452.51	70.3	179.01	118.57	639.94	377.74	353.38	82.79	145.85	88.69	111.6	244.35	199.4	162.48
CCGG.43832	AGCCGTCCACCTATCCGGGTCCCTGAATGAGG	140.91	140.79	114.56	154.61	142.26	123.76	119.6	100.64	94.48	114.36	366.62	200.81	62.58	123.42	446.13	238.85	102.89	594.55	103.03	1063.01	141.7	263.26	150.48	72.8	463.86	100.86	209.16	167.31	69.45	78.68	184.25	164.74	100.95	361.81	395.27	111.63	217.18	229.94	306.64	294.99	273.81	91.13	156.38	80.17	114.95	144.57	171.66	232.24
CCGG.44777	AGCGCGCGCAGCTTCCGGTGATTTCAACGCAC	118.09	27.47	643.21	21.87	311.62	8.74	209.8	259.74	284.49	196.51	995.92	321.95	281.54	10.44	16.67	9.74	15.58	44.39	32.87	49.74	12.97	21.37	273.92	243.58	498.82	172.57	16.23	320.51	267.73	223.17	298.07	17.73	378.32	31.19	760.35	375.13	338.1	50.4	33.87	741.36	390.82	12.43	32.88	376.06	70.89	44.44	413.73	16.76
CCGG.46978	AGCTTGAACAGGGGCCGGCTTTGGGCTAAAGG	138.08	53.1	108	158.07	118.14	186.93	134.83	138.83	118.78	128.61	687.66	138.94	80.42	94.71	435.15	230.8	171.43	745.43	263.87	980.68	184.87	303.32	150.48	95.65	447.32	122.92	144.54	145.29	123.16	97.82	140.06	236.08	121.22	352.17	323.55	150.54	163.82	225.04	685.59	336.82	292.8	384.04	223.02	121.51	170.2	162.03	152.98	271.57
CCGG.49505	AGGCGGACGACTTTCCGGTGCGCTGGTTGGTG	177.4	111.29	42.56	231.48	142.26	69.61	165.98	36.29	147.9	152.08	641.69	309.34	131.92	107.57	660.35	413.54	52.95	679.78	313.29	965.79	205.97	74.4	206.15	47.89	479.26	110.97	86.88	154.75	55.17	172.59	187.01	126.07	40.67	466.35	436.98	33.54	250.62	62.04	555.18	311.46	269.65	45.08	47.79	89.16	133	130.39	261.42	264.87
CCGG.55953	AGTTTTGCCAGTGCCCGGAGGGCCAACAAGCA	208.47	311.08	123.78	194.88	167.43	330.59	145.08	291.03	145.49	147.17	738.03	193.79	125.16	249.64	718.68	289.24	282.19	589.14	108.11	541.92	111.89	273.94	133.05	152.03	559.25	178.61	128.62	161.81	172.81	134.02	188.98	220.86	85	333.27	408.88	120.89	187.12	217.38	669.4	442.93	236.91	385.13	411.98	178.01	292.97	216.68	189.39	180.92
CCGG.56361	ATACAGCATCCATTCCGGATGGTGCACGAACG	92.18	23.8	110.48	22.95	220.95	10.89	151.28	135.6	164.96	134.24	48.17	67.2	253.29	9.51	7.32	6.14	19.61	6.34	24.05	5.53	18.2	10.3	106.01	155.18	89.49	160.09	6.65	182	211.26	163.22	135.92	17.17	122.53	9.07	70.5	128.94	86.3	18.69	13.58	67.18	68.72	0.68	5.26	185.74	44.38	21.27	100.83	12.25
CCGG.65201	ATGCGCTTGAGCTCCCGGATGTGCAGGTTGCG	389.6	153.4	140.81	388.04	148.42	412.96	255.1	143.24	256.42	239.26	377.6	391.1	229.1	340.62	690.22	532.54	158.19	693.77	259.45	688.03	376.33	327.35	307.71	174.75	3.17	202.11	459.28	116.91	196.66	235.61	323.12	420.92	142.02	673.91	182.89	77.01	407	257.21	683.47	152.47	406.37	54.37	171.14	236.71	181.69	235.36	1.33	441.4
CCGG.79558	CACATCGATGGTGTCCGGCTTGCGGCGGCGCA	286.98	276.09	130.52	201.16	126.94	168.45	136.99	174.09	143.98	80.47	349.71	139.72	112.99	164.06	724.78	142.93	158.02	477.62	228.79	948.79	217.4	219.19	83.06	99.07	352.36	128.44	117.33	101.38	60.69	141.7	145.98	266.1	79.51	323.44	338.55	102.64	225.96	278.96	476.32	251.34	300.75	504.67	338.47	90.42	156.31	233.11	130.84	233.02
CCGG.84383	CACTGACTGTCACCCCGGAGGAGGAACTGATG	160.77	15.06	379.5	23.82	313.74	14.47	226.65	156.9	298.37	278.54	1228.62	374.2	285.05	19.2	33.74	33.03	26.31	69.75	39.05	114.08	33.3	16.22	398.07	216.76	574.22	187.54	21.95	531.73	116.5	267.33	419.19	35.88	324.31	33.08	1021.25	185.42	413.59	54.84	91.14	714.92	296.78	44.67	64.89	317.35	42.95	32.16	488.69	18.31
CCGG.85069	CACTTGGGGAGCAGCCGGTGATCAAAACCATC	198.67	109.46	154.28	227.37	140.32	70.19	50.97	88.59	136.28	131.73	770.83	216.28	144.62	176.93	605.47	283.1	110.6	693.77	266.07	1166.89	192.23	364.55	83.6	96.47	533.5	112.81	128.77	114.65	107.42	170.35	189.57	213.18	144.76	326.09	417.08	159.66	127.84	252.61	726.17	315.99	396.79	394.01	94.7	109.83	162.21	266.14	196.46	263.96
CCGG.91524	CAGTTAGTAGAGACCCGGGAAAAATTCAAGAA	52.34	41.91	71.29	29.67	228	11.89	135.64	212.58	125.27	73.89	4.52	17.29	188.41	23.12	2.03	4.87	87.81	5.41	7.28	1.28	24.97	4.01	40.2	341.56	13.81	211.83	14.38	77.51	165.34	142.12	29.79	21.36	111.81	1.89	12.74	97.67	15.2	21.14	6.05	22.45	24.78	1.91	17.54	128.77	57.48	14.87	28.28	8.64
CCGG.106384	CCCGAGAAGCCCATCCGGGGCAACAAAGGCAA	28.11	22.18	149.67	4.11	85.04	11.03	109.21	123.99	83.16	77.84	176.53	105.8	97.86	3.73	5.28	2.12	8.55	8.77	14.12	28.48	5.23	4.77	99.43	103.73	84.74	95.87	5.41	149.95	92.81	84.13	110.47	2.65	129.59	7.37	114.83	133.36	129.36	7.66	8.51	121.87	80.84	11.61	15.93	206.25	17.24	8.99	111.24	6.71
CCGG.152445	GAAGCTTCACTTTGCCGGAGGAAAGGATGCTC	266.1	310.88	203.41	260.28	240.85	351.51	150.74	230.07	143.53	149.21	553.62	302.84	158.27	240.69	555.67	450.38	326.93	565.83	390.06	802.82	239.66	446.96	223.76	231.4	359.26	131.85	166.95	172.54	228.95	184.19	263.74	233.71	139.66	485.25	310.63	152.28	288.62	289.53	562.55	249.53	403.84	68.72	358.5	292.73	575.73	349.66	269.02	325.73
CCWGG.3539	AATTTCAAAATACCCAGGACCAAAAGATAGC	7406.46	2363.78	7322.41	10086.55	6193.13	4090.56	3996.05	2245.21	2883.67	6761.49	5634.95	5452.36	8068.26	3899.76	3697.61	9431.57	5274.23	3146.23	6597.66	4410.37	9883.22	17671.54	15871	3619.59	3307.03	2175.89	15008.29	9088.19	5832.78	4794.02	7923.18	5264.85	4436.57	11849.85	3676.49	3187.19	13239.84	1473.79	1123.75	260.21	1117.83	3.11	33.8	217.59	3496.67	363.19	2194.59	243.36
CCWGG.3776	ACACCCTGCAGACCCTGGAGGTGTCGATCGA	1361.76	2532.62	330.53	1175.57	806.17	2719.63	1214.68	879.38	1250.03	1838.95	98.95	345.35	1214.93	1299.92	108.91	146.23	3808.39	51.38	470.47	37.56	1918.53	333.82	1045.82	1108.22	95.39	829.23	1095.79	538.12	1314.07	1054.12	116.3	702.43	684.25	225	106.11	855.1	396.73	653.81	6.79	73.19	65.75	0	21.51	57.12	510.67	266.57	149.63	57.38
CCWGG.4447	ACATGGCCTACAACCAGGCGCTCATCATCGT	25.61	16.08	228.83	11.3	25	51.87	79.33	65.49	119.05	106.52	15.62	141.28	392.09	0	2.72	14.62	7.01	0	14.7	15.65	0	3.48	56.53	277.06	114.47	59.7	0	145.21	364.55	68.66	58.15	3.34	309.01	25	74.9	194.34	258.34	10.84	0	32.53	42.55	0	0	59.84	22.28	12.52	155.17	13.85
CCWGG.7789	ACCTGGAACTCTGCCTGGACCCAAGCCACAG	1212.35	723.61	754.28	614.16	949.91	3290.23	837.88	1319.06	787.06	633.54	333.31	669.77	1408.22	770.16	386.64	336.32	1970.82	750.99	569.71	316.14	1202.07	535.5	862.09	1572.96	820.4	855.76	1092.73	632.07	2170.34	1046.04	414.33	1033.57	949.12	400	636.68	958.75	756.56	769.41	156.17	292.74	85.09	3.11	89.1	299.19	958.2	223.64	399.02	51.44
CCWGG.9793	ACGGCTACGGTGTCCAGGACTGCGTCCAACT	209.17	32.16	406.8	0	74.99	0	128.9	37.42	231.49	185.02	239.56	68.02	265.08	8.9	5.45	4.87	14.03	3.95	22.05	12.52	3.98	10.43	480.51	89.37	476.97	165.85	21.37	307.5	110.21	44.43	247.15	13.38	110.36	37.5	330.82	220.25	304.47	21.67	13.58	276.48	100.57	0	6.14	239.35	24.14	3.58	271.55	1.98
CCWGG.10208	ACGTCGTAAACCACCTGGCCATTTCTGCCCA	3457.77	4381.84	2144.18	2844.73	3099.69	6602.69	1908.78	4050.74	2301.65	2960.26	239.56	1025.59	3368.68	2381.7	863.14	1184.43	5596.86	766.8	1113.7	385.01	2782.27	2399.32	2119.9	3485.54	763.16	1233.89	3586.48	1580.18	3687.88	2685.78	1163.04	2257.8	1887.2	1149.99	574.26	1774.98	2066.71	1423.22	308.95	146.37	212.74	3.11	27.65	432.46	2038.95	384.65	609.61	195.88
CCWGG.11354	ACTGTACCTGCCACCAGGGGCAAATGCATGG	1344.69	5660.21	1322.1	1944.21	2705.98	9144.47	1427.87	10019.27	2268.58	2607.04	640.57	1213.96	1844.49	1794.07	958.44	487.42	7434.42	2094.85	786.57	1114.33	1858.82	980.59	1547.53	8338.47	2499.35	2434.61	2051.16	2425.8	6349.93	989.5	1373.84	1826.31	1776.84	733.32	1317.05	2578.25	1162.52	1509.91	1256.15	1829.63	630.47	175.24	2335.04	1495.94	1442.86	320.25	892.24	1100.07
CCWGG.11597	ACTTGAATGTGGCCCTGGAGTGCTCCGTTGT	469.57	0	0	275.05	0	0	128.9	0	429.91	644.75	0	0	508.06	400.66	0	0	7.01	0	0	0	505.5	0	0	0	0	258.72	3.05	0	0	920.84	0	602.08	5.52	0	0	0	9.23	0	0	0	0	177.31	0	0	0	459.8	0	0
CCWGG.13649	AGCCAGCTGATCACCAGGGCCGAGCCCGAGC	1302	0	135.6	606.62	12.5	0	1437.79	0	1646.87	1956.68	36.46	5.23	1678.82	1736.2	8.17	4.87	0	19.76	11.03	12.52	887.62	93.89	21.2	0	12.72	1744.69	73.26	17.08	0	1324.72	7.27	1903.24	71.74	0	24.97	58.3	9.23	36.12	27.16	24.4	11.6	82.95	0	0	0	259.42	5.54	11.87
CCWGG.16939	AGGCTTTGGAGGGCCTGGACCTAATGGAGGC	1062.94	490.44	737.33	1009.79	899.91	1267.18	1179.98	374.2	668.01	1536.19	1890.47	1554.08	1010.6	787.97	2004.01	838.36	547.06	1158.1	933.6	3499.5	991.11	587.66	1646.46	500.49	2308.56	530.7	1178.2	1195.81	576.5	864.3	1308.42	668.98	612.51	1562.48	2128.5	589.5	2278.91	549.06	1714.48	756.25	615	1.04	6.14	40.8	180.13	137.76	714.9	180.05
CCWGG.17076	AGGGCCAAACCCCCCTGGAGCTGGCTTCTGG	1459.95	2090.42	542.4	1514.68	581.19	963.36	1189.89	1384.55	1302.94	16.82	78.12	319.19	806.27	1259.86	81.69	155.97	2307.48	118.58	448.42	87.64	895.58	302.52	699.57	1099.28	305.26	656.75	982.85	683.32	1678.62	468.5	617.86	1234.26	573.88	375	174.77	719.06	802.69	996.98	152.78	89.45	108.3	4.15	86.03	168.63	427.1	347.08	343.6	292.82
CCWGG.17262	AGGGGAAAGAAGGCCAGGGTGTTGAGGTAAG	132.33	96.48	288.15	48.98	231.23	44.46	153.69	215.17	390.22	336.39	0	219.77	640.6	66.78	21.78	63.36	7.01	19.76	25.73	18.78	63.69	20.86	254.39	464.74	69.96	338.32	51.89	196.46	237.38	238.29	138.11	43.48	320.05	16.67	37.45	259.12	110.72	46.96	16.98	73.19	34.81	0	3.07	59.84	55.71	8.95	155.17	17.81
CCWGG.17642	AGGTCCTCCTCGGCCTGGACAAGCTCACCGT	55.5	16.08	279.68	15.07	112.49	7.41	19.83	130.97	337.31	151.38	62.49	15.7	193.28	8.9	5.45	4.87	0	0	0	9.39	7.96	24.34	42.4	169.81	31.8	106.14	9.16	222.08	186.51	113.09	65.42	6.69	132.43	0	93.63	187.86	239.89	18.06	10.19	113.84	42.55	0	6.14	57.12	13	3.58	33.25	21.76
CCWGG.20698	ATGCACAGCAGGCCCTGGTCGGGCACGTCGG	298.82	48.24	0	305.2	12.5	0	312.35	18.71	370.38	358.82	0	0	242.99	467.44	0	4.87	42.08	3.95	3.68	3.13	322.41	0	0	17.87	0	378.13	0	0	42.39	266.56	0	347.87	0	0	0	6.48	0	0	0	0	0	29.03	30.72	10.88	14.86	123.45	22.17	1.98
CCWGG.20861	ATGCATTGCTGAGCCTGGCCGCTTCTACGTG	1148.32	0	8.48	550.11	0	0	763.51	0	707.69	801.74	15.62	0	855.98	253.75	35.4	0	0	31.62	0	37.56	624.92	3.48	0	0	19.08	603.68	0	0	0	521	0	598.73	5.52	0	24.97	0	0	0	6.79	8.13	11.6	7.26	0	0	0	132.39	0	0
CCWGG.21654	ATGGACAAGGTGTCCTGGCTGCTGTGCCAGT	157.95	0	542.4	64.05	6.25	0	277.64	9.36	132.28	375.64	31.25	109.88	717.91	44.52	5.45	29.25	7.01	3.95	0	9.39	31.84	27.82	63.6	26.81	38.16	364.86	161.77	76.87	0	250.4	87.23	110.38	496.63	20.83	6.24	297.99	83.04	54.18	0	8.13	3.87	37.33	0	0	3.71	28.63	121.92	23.74
CCWGG.23263	CAAGCAGAAGTATCCAGGGTACTACTACAGC	213.44	168.84	355.95	41.45	356.21	259.36	456.13	233.88	343.92	403.67	1609.24	141.28	778.66	80.13	46.29	43.87	42.08	142.29	22.05	172.16	87.57	55.64	169.59	545.17	756.8	464.37	51.89	179.37	627.36	327.14	94.5	103.69	656.66	62.5	979.98	440.51	286.02	126.43	186.73	878.22	247.55	25.92	64.52	209.43	9.28	32.2	249.38	77.16
CCWGG.24589	CACCGTATCGTTGCCAGGCTGCAACCCCATG	840.96	0	194.93	339.11	0	0	565.2	0	687.85	801.74	109.37	0	922.24	507.5	57.18	0	0	15.81	7.35	56.34	477.64	3.48	0	0	63.6	1160.92	210.61	0	0	1167.21	0	742.56	463.52	0	174.77	408.12	0	357.61	54.32	16.26	42.55	109.91	0	0	0	259.42	0	160.26
CCWGG.24803	CACGAGAAGCAGCCCAGGCCGTAGCACAGGA	572.03	530.64	1500.08	531.27	1187.38	1370.93	897.38	1646.49	866.43	2052	453.09	1015.12	1667.77	627.7	479.22	502.04	1241.41	849.8	352.86	641.68	768.21	698.93	1173.01	1778.52	1074.78	1293.59	1523.11	2015.8	2500.97	1013.73	1359.3	802.77	1721.65	874.99	1304.56	1606.55	1300.92	386.51	383.64	1105.91	812.27	186.64	150.55	900.29	467.96	141.34	1706.9	201.81
CCWGG.25174	CACGTCGAGCCAGCCAGGGGGCACCAGTGGC	2275.3	1559.77	3830.7	1876.39	1812.32	3853.42	2255.84	3367.82	2334.72	3661.07	1838.39	1276.75	1767.17	2720.04	887.64	794.49	2931.69	691.7	518.26	1884.35	1910.57	2235.89	1335.54	2985.05	1888.82	3568.99	2826.45	1118.94	2772.27	1098.55	1242.99	2354.8	2714.92	1041.65	1004.95	4554.05	1503.9	3312.42	841.96	2024.79	1825.66	412.69	2485.59	1302.83	846.78	869.5	1335.59	2702.68
CCWGG.26015	CAGCACCAACTACCCTGGCCGAGAGTGCACC	303.09	40.2	550.88	41.45	162.48	22.23	679.23	28.07	291.01	134.56	963.46	193.61	1143.14	57.87	114.36	58.49	28.05	126.48	33.08	475.78	79.61	38.25	77.73	151.93	1710.75	650.11	112.94	51.25	127.17	827.95	232.61	83.62	689.77	54.17	898.84	265.6	193.75	83.08	275	0	243.68	17.63	15.36	40.8	27.85	101.98	171.8	39.57
CCWGG.29055	CCAACAACGCCCGCCAGGCCAAGGACTTGTC	537.88	0	67.8	354.18	0	0	694.1	0	707.69	627.93	10.42	0	1076.87	565.38	0	0	0	3.95	0	0	891.6	10.43	0	0	12.72	995.07	112.94	0	0	880.45	0	551.91	60.7	0	12.48	38.87	0	39.73	30.56	0	0	14.52	0	0	0	144.92	0	0
CCWGG.29107	CCAAGCCCGCCTTCCAGGTCAAGGGTGCTGA	12.81	0	313.58	11.3	93.74	0	128.9	37.42	271.17	162.59	229.15	162.21	193.28	22.26	8.17	24.37	7.01	3.95	11.03	40.69	0	6.95	84.8	107.25	63.6	311.79	21.37	222.08	8.48	129.24	203.53	33.45	270.39	0	393.24	142.52	55.36	0	6.79	154.5	85.09	2.07	3.07	40.8	1.86	7.16	133.01	3.96
CCWGG.30344	CCATCGCTCAGTCCCTGGCCATGTACCAGAG	1139.78	353.76	567.83	938.2	0	1015.23	1556.78	1178.74	2334.72	2119.27	10.42	0	944.33	1847.49	0	170.6	0	3.95	294.05	2673.14	0	538.98	21.2	607.73	0	2819.37	802.76	0	525.63	739.1	7.27	859.64	882.9	870.82	873.87	835.67	0	0	0	674.93	649.81	41.48	15.36	519.5	1.86	354.24	0	344.27
CCWGG.30636	CCATGTGGCACAGCCAGGTTTTCTGCAAGGG	59.76	72.36	618.68	22.61	187.48	29.64	208.23	252.59	423.29	420.49	109.37	120.35	441.79	53.42	5.45	38.99	14.03	23.72	18.38	56.34	11.94	24.34	197.86	357.49	292.54	636.85	39.68	375.83	152.6	133.28	174.46	56.86	601.48	41.67	387	323.9	221.43	28.9	95.06	292.74	92.83	6.22	27.65	65.28	22.28	14.31	199.51	11.87
CCWGG.31182	CCCAGACGAGCGGCCAGGAGGCGCAGTTGGA	17.08	8.04	67.8	0	81.24	0	128.9	18.71	152.12	128.95	0	47.09	182.24	4.45	0	4.87	35.07	0	3.68	0	7.96	0	56.53	294.93	50.88	86.24	0	85.42	144.12	100.97	87.23	0	49.66	0	37.45	103.65	36.91	3.61	0	178.9	0	0	0	57.12	3.71	1.79	27.71	1.98
CCWGG.31425	CCCAGGCTTCACCCCAGGGCAACCAATTGCC	175.02	72.36	728.85	120.57	406.21	96.34	376.8	93.55	496.04	829.77	20.83	26.16	535.67	284.91	29.95	121.85	84.16	71.15	51.46	9.39	195.04	552.89	91.86	598.8	50.88	524.07	103.78	136.66	144.12	343.3	305.3	183.97	485.59	70.83	49.94	589.5	101.49	93.92	16.98	32.53	65.75	69.47	21.51	38.08	70.56	35.78	199.51	185.98
CCWGG.31764	CCCCATTGCGATGCCTGGCCTTTTGAGATCA	21.34	0	144.08	0	193.73	7.41	49.58	149.68	191.8	285.93	104.16	141.28	143.58	4.45	2.72	19.5	14.03	7.91	11.03	6.26	7.96	3.48	77.73	330.68	69.96	212.28	0	239.16	16.96	48.47	152.65	3.34	33.11	0	181.02	181.38	64.58	3.61	0	138.24	131.51	2.07	9.22	155.03	11.14	1.79	116.38	1.98
CCWGG.32999	CCCTCCTCCACCCCCAGGACCGCTAGGCCCA	1728.89	4920.52	1805.18	1541.05	1481.1	6884.29	1100.65	3124.59	1157.44	1149.34	1046.79	1020.35	745.53	1055.07	1603.75	692.14	4011.78	1822.13	782.9	1630.81	1321.48	1411.78	1335.54	2913.55	1888.82	590.41	2884.45	905.4	3425.06	1587.24	1003.12	1244.3	1197.43	899.99	1441.88	1340.95	1328.6	1267.89	1273.13	422.85	549.25	5.18	64.52	391.67	1595.14	166.39	332.51	132.56
CCWGG.33007	CCCTCCTGAGCCGCCTGGGTTGGGCTCTCTC	51.23	0	483.08	3.77	56.24	0	143.78	102.91	310.85	156.98	78.12	78.49	270.6	4.45	0	4.87	0	3.95	7.35	28.17	0	0	106	17.87	184.43	53.07	0	256.25	25.43	52.5	14.54	6.69	529.74	4.17	162.29	375.73	73.81	7.22	0	81.32	61.89	0	0	40.8	3.71	5.37	105.3	0
CCWGG.33028	CCCTCGACAATGGCCAGGACCTGCCCCACCA	384.2	1439.17	296.63	486.05	1049.9	1645.11	272.68	710.98	119.05	398.06	208.32	0	568.81	209.23	187.88	151.1	2167.2	367.59	66.16	419.44	581.13	295.57	529.98	1429.96	413.38	132.68	207.56	230.62	1466.67	363.49	218.07	224.11	413.86	150	436.93	414.59	341.38	209.51	217.28	16.26	108.3	0	9.22	78.88	623.94	33.99	72.04	17.81
CCWGG.35457	CCGGAGGAGAAGTCCAGGGCATAGGGATGCC	2591.19	747.73	949.2	1345.12	437.46	1615.47	1685.68	963.57	2354.56	2113.67	161.44	293.02	1943.89	1562.58	196.04	185.22	925.8	217.39	180.1	303.62	1492.63	744.14	551.17	1715.96	343.42	2368.27	814.97	469.78	1500.58	1623.59	305.3	1498.51	1456.78	120.83	262.16	2150.7	396.73	1596.61	390.43	235.82	270.76	102.65	288.81	255.67	421.53	661.96	243.84	825.05
CCWGG.36391	CCGTGCAGACGGTCCTGGAGGGCGACGCGTC	610.45	0	372.9	278.82	0	0	798.22	0	1693.17	319.57	0	0	662.69	877	0	0	0	0	0	0	179.12	76.5	0	0	6.36	1213.99	112.94	0	0	302.91	0	361.25	66.22	0	12.48	38.87	0	50.57	0	0	0	447.94	0	0	1.86	132.39	0	162.24
CCWGG.38230	CGAACGACGCCGACCTGGCCATCAGCTGTCA	85.38	24.12	347.48	45.21	6.25	0	282.6	0	284.4	319.57	0	0	425.23	111.29	0	0	7.01	0	0	0	47.76	31.3	0	134.06	0	338.32	103.78	0	67.82	161.55	0	204.04	397.3	0	0	297.99	0	61.41	0	0	0	14.52	6.14	8.16	0	25.05	0	19.79
CCWGG.38838	CGAGTTACTACTGCCTGGTATTGTCCTTGCG	25.61	8.04	161.03	3.77	93.74	0	69.41	102.91	185.19	274.72	151.03	209.3	165.67	22.26	2.72	14.62	7.01	11.86	18.38	12.52	11.94	3.48	127.19	339.62	38.16	132.68	6.1	358.74	93.26	76.74	276.22	10.03	171.06	16.67	205.98	116.6	322.92	0	3.4	227.69	77.36	1.04	0	119.68	13	3.58	49.88	27.7
CCWGG.39038	CGATGCTGTTGCACCTGGAGCGTCCTGGCGC	64.03	16.08	415.28	11.3	31.25	29.64	257.81	159.04	350.54	302.75	1208.23	5.23	1038.22	17.81	5.45	29.25	0	51.38	47.78	75.12	0	34.77	254.39	98.31	343.42	325.06	18.31	136.66	178.04	315.02	0	33.45	590.44	29.17	255.92	6.48	553.58	7.22	74.69	634.27	201.13	0	12.29	48.96	3.71	28.63	576.36	23.74
CCWGG.41648	CGCTGATCTCGAGCCTGGCCAGGGTGCTGTC	0	16.08	76.28	0	0	14.82	0	28.07	0	0	770.77	1381.4	22.09	0	1230.72	1140.56	7.01	557.31	955.65	1242.67	11.94	48.68	869.16	8.94	1087.5	6.63	103.78	1528.93	25.43	12.12	1490.14	0	77.25	941.65	1317.05	25.91	1651.52	50.57	404.01	870.09	529.91	0	3.07	0	0	0	781.41	1.98
CCWGG.44810	CGTGCCAGGAGGGCCAGGCACCATCGCAGGA	563.49	1463.29	161.03	640.54	381.21	1022.64	475.96	1131.96	410.06	571.87	26.04	120.35	541.2	480.79	106.19	155.97	1627.16	166.01	55.13	53.21	477.64	146.05	360.38	875.85	171.71	524.07	369.33	572.28	839.31	266.56	145.38	424.8	275.91	54.17	118.6	446.98	230.66	198.67	152.78	146.37	65.75	1.04	30.72	125.12	183.84	69.77	133.01	104.86
CCWGG.46581	CTGAGGGGAGTGACCTGGAACACGCCCTGTC	72.57	0	347.48	26.37	0	0	173.53	0	165.35	145.77	0	0	325.82	35.61	0	0	0	0	0	0	27.86	24.34	0	0	0	218.92	18.31	0	0	145.4	0	3.34	480.08	0	0	356.29	0	57.8	0	8.13	0	1.04	0	0	0	7.16	0	41.55
CCWGG.47860	CTGTGGGCAGCCGCCTGGGCCTCGTGGCGTC	55.5	0	245.78	3.77	6.25	0	213.19	0	410.06	78.49	0	5.23	596.42	26.71	0	0	0	0	0	0	15.92	13.91	0	8.94	44.52	358.23	18.31	0	0	181.74	0	53.52	132.43	0	12.48	123.08	0	25.29	6.79	0	3.87	25.92	3.07	2.72	0	7.16	0	21.76
CCWGG.51575	GCAATTAATTTCGCCTGGAGGCTGGGTTGAC	76.84	297.48	406.8	45.21	249.98	163.03	213.19	364.85	191.8	207.44	291.64	94.19	469.41	31.16	21.78	9.75	119.23	11.86	11.03	43.82	23.88	17.39	162.53	831.17	120.83	371.49	9.16	247.7	584.97	189.82	94.5	20.07	397.3	4.17	205.98	291.51	83.04	46.96	122.22	146.37	123.77	0	9.22	146.87	40.85	17.89	94.21	19.79
CCWGG.53424	GCCACTTTGCCCACCAGGTCGACGAGGCGCC	81.11	96.48	440.7	30.14	593.69	244.54	242.94	617.43	396.84	431.7	2140.45	345.35	568.81	71.23	38.12	87.74	119.23	122.53	136	200.33	35.82	48.68	445.18	420.05	546.93	471	39.68	486.87	635.84	177.71	370.72	60.21	733.91	245.83	449.42	544.15	387.51	61.41	339.5	1406.78	305.57	4.15	58.38	310.07	29.71	55.46	620.69	51.44
CCWGG.54077	GCCCCAGCTGGCTCCAGGGCCGCTGCAAAGG	273.21	16.08	847.5	37.68	56.24	7.41	604.86	46.78	753.99	246.69	203.11	57.56	325.82	26.71	19.06	24.37	0	3.95	11.03	9.39	15.92	10.43	56.53	53.62	133.55	948.63	9.16	281.87	42.39	189.82	72.69	13.38	656.66	12.5	355.79	272.08	119.94	21.67	33.95	447.24	286.23	15.55	0	29.92	1.86	17.89	260.47	9.89
CCWGG.54377	GCCCTGGGGGTGCCCTGGTGCAGCCACATCC	1447.14	257.28	186.45	972.11	149.99	207.49	857.71	149.68	1097.91	1070.85	5.21	130.81	795.23	872.55	138.86	107.23	168.33	197.63	172.75	65.73	1452.83	153	438.11	187.68	165.35	1340.03	1120.2	196.46	110.21	1199.52	196.26	933.22	673.21	108.33	93.63	446.98	202.98	585.18	108.64	195.16	77.36	51.85	9.22	13.6	35.28	180.7	116.38	148.39
CCWGG.54385	GCCCTTCAGCAGTCCAGGCAAACTATTTCAA	175.02	64.32	144.08	158.25	93.74	51.87	297.47	37.42	383.61	616.72	0	0	502.54	373.95	0	0	56.11	0	0	0	171.16	41.73	0	71.5	0	543.97	366.28	0	50.87	258.48	0	297.69	292.46	0	0	103.65	0	50.57	0	0	0	4.15	9.22	16.32	31.57	39.36	0	53.42
CCWGG.54810	GCCGGACGCAGTCCCTGGGCAGCGTGGGCAC	358.58	96.48	228.83	192.16	156.23	274.19	247.89	467.75	542.34	257.9	20.83	0	298.21	436.27	10.89	0	245.48	59.29	0	21.91	151.25	73.02	0	339.62	50.88	444.47	314.39	0	178.04	173.67	0	284.32	253.83	0	6.24	116.6	0	158.94	3.4	32.53	0	160.72	245.79	97.92	92.85	101.98	0	96.95
CCWGG.55681	GCCTTGAGCCATGCCTGGTGGGCACTGCAGT	1302	8.04	550.88	1051.23	0	7.41	1165.1	0	1329.4	891.44	20.83	36.63	1010.6	921.52	2.72	4.87	0	0	25.73	15.65	959.27	208.64	0	0	0	1426.27	1553.63	0	0	2217.29	7.27	1301.16	700.8	4.17	0	395.16	27.68	1423.22	0	8.13	0	448.98	3.07	2.72	1.86	1128.92	5.54	344.27
CCWGG.55738	GCCTTGTTCTGCTCCAGGCGGTGGACGCAAA	68.3	8.04	118.65	7.54	237.48	14.82	242.94	252.59	218.26	112.13	78.12	172.68	132.54	4.45	10.89	9.75	7.01	15.81	18.38	3.13	59.71	0	56.53	357.49	82.68	378.13	48.84	316.04	42.39	68.66	181.72	46.83	220.72	12.5	118.6	174.91	64.58	79.47	20.37	24.4	38.68	1.04	9.22	89.76	9.28	3.58	99.75	63.31
CCWGG.57482	GCGGTGACGCCGTCCTGGATGGAGCGCGGAC	17.08	0	67.8	15.07	0	0	44.62	56.13	125.66	347.61	52.08	0	436.27	0	5.45	0	7.01	0	0	0	0	0	0	196.62	0	79.61	3.05	0	0	48.47	0	0	270.39	0	81.15	90.69	0	14.45	0	65.05	15.47	3.11	3.07	87.04	0	5.37	0	0
CCWGG.57709	GCGTCTGACTGCTCCAGGTGCACCAGCAAGC	72.57	8.04	322.05	18.84	87.49	0	173.53	9.36	264.56	128.95	916.59	130.81	314.78	13.36	19.06	14.62	7.01	15.81	3.68	122.08	15.92	27.82	155.46	44.69	228.95	252.08	27.47	222.08	59.35	16.16	181.72	3.34	358.68	25	624.19	291.51	202.98	25.29	10.19	739.98	23.21	0	6.14	19.04	0	7.16	121.92	19.79
CCWGG.59670	GGAGGGAATCCGACCTGGAGACACGACTGTC	443.96	0	262.73	395.62	0	0	451.17	0	668.01	644.75	5.21	0	651.65	529.76	2.72	4.87	0	0	3.68	15.65	581.13	177.34	7.07	0	25.44	451.1	320.49	0	8.48	310.99	7.27	344.52	309.01	0	6.24	732.02	0	314.26	23.77	16.26	0	2.07	0	0	0	62.62	0	267.1
CCWGG.60421	GGCGAGACGCCGTCCAGGTAGGTCCCTGTCA	281.74	0	67.8	33.91	0	0	594.95	0	661.39	140.16	0	0	994.04	44.52	0	0	0	0	0	0	63.69	10.43	0	0	0	796.06	3.05	0	0	278.68	0	173.93	66.22	0	0	136.04	0	21.67	0	8.13	0	26.96	0	0	1.86	51.88	0	7.91
CCWGG.61141	GGGAGGCTTTCCGCCAGGTGGCTGGGGGGTC	179.29	0	889.88	452.14	0	0	763.51	0	1177.28	347.61	15.62	10.47	1601.5	672.22	0	0	7.01	3.95	0	0	612.97	792.82	7.07	0	0	1844.2	976.74	0	0	666.4	0	772.67	927.04	0	6.24	706.1	0	476.81	0	0	0	68.44	0	0	0	101.98	0	182.03
CCWGG.62405	GTAACGGAGCACTCCAGGGCCACATTCAAGC	1681.93	3497.43	0	369.25	831.17	5231.76	832.92	2507.16	1600.57	627.93	5.21	0	1159.71	877	5.45	4.87	3001.82	0	7.35	15.65	979.17	6.95	0	3414.04	12.72	849.13	0	0	1136.04	1764.94	0	1846.38	0	0	24.97	0	0	0	10.19	8.13	0	468.68	1517.78	1234.83	1266.45	948.22	11.08	0
CCWGG.62571	GTCACCCCTCCTCCCAGGCCGACGGCCAGTC	324.43	0	144.08	48.98	0	0	560.24	9.36	562.18	325.18	0	5.23	480.45	770.16	0	0	0	0	3.68	0	469.68	41.73	0	0	0	172.48	189.24	0	0	767.37	0	949.95	137.95	0	0	84.21	9.23	130.04	0	0	0	185.61	0	0	0	545.67	0	29.68
CCWGG.63541	GTGCCTGCCTCCTCCAGGGTCATGGCGTGGA	4.27	0	1025.48	67.82	0	0	252.85	0	178.58	252.29	0	5.23	93.88	289.37	46.29	794.49	0	79.05	452.1	87.64	103.49	0	741.97	0	139.91	205.65	3.05	3194.53	0	145.4	1097.62	133.8	1131.22	824.99	143.56	1055.92	2454.21	0	0	187.03	3.87	0	0	0	0	37.57	0	488.7
CCWGG.66875	TCGAGGCGCCCGTCCAGGGCGTGAGCCATCG	106.72	201	16.95	15.07	143.74	503.91	218.15	710.98	224.87	213.05	5.21	36.63	358.96	244.85	0	24.37	371.72	0	18.38	0	31.84	6.95	7.07	428.99	0	179.11	12.21	0	381.5	165.59	7.27	183.97	11.04	12.5	0	6.48	46.13	0	6.79	0	0	18.66	86.03	73.44	120.7	46.52	0	13.85
CCWGG.67405	TCGGGCGCAACGGCCTGGTGCTGAGCAGGTC	89.65	0	771.23	22.61	0	0	599.9	0	443.13	269.11	0	0	552.24	26.71	0	0	0	0	0	0	59.71	27.82	0	0	0	152.58	85.47	0	0	189.82	0	86.97	733.91	0	0	524.72	0	101.14	0	0	0	21.78	0	0	0	42.94	0	55.4
CCWGG.68699	TGCACCTGGCCTGCCAGGCCAAGAAAATGTC	362.85	0	161.03	116.8	0	0	748.64	0	489.43	370.03	0	0	900.15	97.94	0	0	0	0	0	0	139.31	3.48	0	0	0	829.23	12.21	0	0	674.47	0	137.14	66.22	0	0	71.26	0	10.84	0	8.13	0	17.63	0	0	0	71.56	0	21.76
CCWGG.68711	TGCACGACCGACTCCTGGACCGTAAGCAATG	1097.1	0	0	610.39	0	0	604.86	0	13.23	1104.49	0	0	1452.4	347.24	0	0	0	0	0	0	724.42	0	0	0	0	696.55	0	0	0	399.84	0	183.97	0	0	0	6.48	0	0	0	0	0	18.66	0	0	0	93.03	0	1.98
CCWGG.72785	TTCATCAAATGTTCCAGGTACTTGTGGCAAA	572.03	715.57	508.5	516.2	631.19	1193.08	813.09	1309.71	939.18	1154.95	322.89	0	1248.07	427.37	21.78	321.7	1150.23	415.02	249.94	172.16	286.59	146.05	395.71	1555.08	782.24	338.32	497.53	794.36	1687.1	597.74	399.79	464.94	573.88	58.33	156.05	1068.87	341.38	310.65	217.28	333.4	212.74	11.41	104.46	247.51	358.39	200.38	321.43	243.36
CCWGG.73302	TTGCAGCTGATCACCAGGGCCGAGCCCGAGC	72.57	0	415.28	30.14	12.5	7.41	19.83	9.36	0	44.85	6598.41	1726.75	38.66	40.07	484.66	1121.07	0	2422.92	455.77	2410.21	19.9	260.8	1300.21	8.94	3911.19	0	494.48	1930.39	0	68.66	668.75	40.14	524.22	1404.15	3520.45	608.93	2039.03	252.86	2057.38	3130.69	738.78	1.04	0	0	3.71	7.16	1197.05	362.07
CCWGG.89356	AGGATTCCGTCCACCAGGGACAGCGGTCAGG	12.81	0	0	0	0	0	4.96	0	0	0	0	334.89	16.57	4.45	0	1291.66	0	0	220.53	6.26	0	20.86	310.92	0	0	6.63	48.84	580.82	0	0	857.74	13.38	49.66	175	0	0	1430.09	0	3.4	0	0	0	6.14	0	0	0	232.76	0
CCWGG.99057	CAGGAGCAGATCACCAGGGTGCTGCTCGAGC	4.27	353.76	796.65	0	574.94	214.9	24.79	46.78	0	0	567.66	340.12	5.52	0	296.79	560.53	42.08	114.62	683.66	203.46	15.92	330.34	826.76	125.12	254.39	6.63	521.95	392.91	152.6	0	494.29	20.07	524.22	741.66	524.32	531.2	1928.31	97.53	291.97	341.53	293.96	0	104.46	19.04	44.57	0	759.24	162.24
CCWGG.101093	CCACCCAGAAAGCCCAGGTTGTCAATCTCAT	21.34	932.65	33.9	3.77	956.15	1378.34	9.92	608.08	0	0	1874.84	1302.91	27.61	17.81	2406.99	799.37	554.07	1256.91	577.07	2673.14	43.78	24.34	621.84	598.8	2537.51	26.54	39.68	657.7	627.36	12.12	639.67	63.55	27.59	849.99	2989.88	32.39	2334.27	3.61	1283.31	2057.31	1438.87	5.18	703.58	244.79	272.97	5.37	725.99	5.94
CCWGG.152768	CACCATGTTCCCTCCTGGTTACAAAGTTGCC	0	0	0	3.77	6.25	0	0	28.07	0	0	2702.9	0	0	0	2752.79	0	7.01	889.32	0	3737.39	0	0	0	8.94	2772.81	0	0	0	8.48	0	0	0	0	0	4107.19	6.48	0	0	1751.82	2252.47	2193.12	0	0	0	0	0	0	0
CCWGG.162379	CGGCTGGCAGATTCCAGGAAGACTACTGGCA	0	16.08	228.83	0	0	0	0	0	0	11.21	1801.93	1376.17	0	0	1309.68	321.7	0	984.19	441.07	3371.17	0	246.89	529.98	0	1214.7	0	317.44	119.58	0	8.08	966.77	6.69	722.87	670.82	1704.05	440.51	1688.43	718.83	831.78	1862.15	533.77	0	0	0	0	1.79	853.45	41.55
CCWGG.183988	TAGCAATTGTCGGCCAGGACAGTGGCATGCG	0	1262.29	0	1209.48	6.25	0	0	2984.26	0	1205.41	10.42	0	5.52	8.9	122.53	0	1935.76	94.86	0	316.14	3.98	0	0	1930.45	451.54	2136.09	0	0	2712.92	1970.92	0	6.69	0	0	62.42	6.48	0	0	71.3	203.29	170.19	36.29	239.65	0	0	3.58	0	0
CCWGG.184744	TCGACTGCGCAAACCAGGCGGCTGCTTTTTG	4.27	0	0	0	6.25	0	0	0	0	0	1041.58	308.72	0	0	16.34	4.87	0	79.05	0	347.45	0	0	14.13	0	1291.01	0	0	187.91	0	0	312.57	0	0	33.33	580.5	0	396.73	0	30.56	618.01	162.45	0	0	0	0	0	282.64	0
CCWGG.184941	TCGGAGACCCCAACCTGGAATTTGTTGCCAT	0	0	8.48	0	6.25	0	0	9.36	0	0	187.48	109.88	0	0	103.47	219.34	0	213.44	198.48	250.41	0	0	113.06	8.94	267.11	0	3.05	247.7	0	0	174.46	0	0	75	287.13	0	92.26	0	149.38	284.61	15.47	0	0	0	0	0	138.55	0
CCWGG.187507	TTTGCGCCCACCGCCTGGAGCAGAACAAGTG	42.69	48.24	135.6	0	31.25	22.23	183.44	243.23	251.33	112.13	15.62	10.47	160.15	22.26	5.45	4.87	84.16	0	0	0	23.88	38.25	28.27	598.8	25.44	159.21	15.26	102.5	84.78	109.05	14.54	0	99.33	0	12.48	194.34	0	10.84	0	32.53	38.68	2.07	36.87	57.12	7.43	3.58	60.96	19.79
CCWGG.233645	GGCTTGTGGCCCACCAGGTGCTGGTAGAAAG	0	0	542.4	0	0	0	0	0	0	0	614.53	413.37	0	0	457.44	414.31	0	185.77	396.96	591.6	0	580.71	473.44	0	317.98	0	943.17	392.91	8.48	0	428.87	0	1109.14	762.49	692.85	1081.83	894.96	642.98	217.28	130.11	263.02	0	0	2.72	1.86	0	515.4	98.93
CCWGG.240325	TCGATTGGCAAGTCCAGGCCGCTGGTCGAAG	0	1632.13	0	0	1068.64	6973.21	0	3096.53	0	0	26.04	0	0	0	0	0	4320.38	3.95	0	0	0	0	0	1349.53	0	0	0	0	5824.3	0	0	0	0	0	0	0	0	0	13.58	0	0	0	212	388.95	783.64	0	0	0
CCWGG.240558	TCGTGGCCGTCGGCCTGGGAGGAGGGGTGAC	0	0	0	0	0	0	0	0	0	0	36.46	334.89	0	4.45	35.4	48.74	0	27.67	238.91	21.91	0	0	388.65	0	19.08	0	0	153.75	0	0	450.68	0	0	4.17	124.84	0	710.43	0	6.79	65.05	46.42	0	0	0	0	0	0	0
CCWGG.286203	GTCGAGCAGATCACCAGGGTGCTGCTCGAGC	512.26	0	601.73	312.73	0	0	1006.45	0	793.67	1154.95	5.21	0	309.26	845.84	2.72	0	0	11.86	0	6.26	242.8	427.71	0	0	6.36	398.03	265.55	0	0	686.59	0	458.25	452.49	0	24.97	297.99	0	72.24	3.4	16.26	0	438.61	0	0	0	533.15	0	146.41
CCWGG.289409	TGCACAGCATCCGCCAGGTTTATTTTGCCTG	0	8.04	728.85	0	0	0	0	0	0	0	20.83	423.84	5.52	0	0	219.34	0	0	257.29	0	0	41.73	819.7	0	6.36	0	24.42	1170.19	0	0	814.13	0	755.98	12.5	12.48	505.29	802.69	10.84	0	40.66	0	0	0	0	0	0	1280.18	37.59
CCWGG.292019	TTCATACTCTCGGCCAGGTACAGCAGCCTGT	0	0	627.15	0	0	0	0	0	0	0	0	313.96	0	4.45	0	502.04	0	11.86	249.94	3.13	0	643.3	515.84	0	12.72	0	763.08	521.03	0	0	196.26	0	629.07	370.83	0	680.19	682.75	296.2	0	0	0	0	0	0	0	0	210.59	94.97
CCWGG.292410	TTGGGGTTGCAGCCCTGGAGCAGCAGGCCTG	0	0	322.05	0	0	0	0	0	0	5.61	10.42	633.14	0	0	0	258.33	0	7.91	242.59	0	3.98	389.46	508.78	0	0	6.63	314.39	162.29	8.48	0	436.14	3.34	458	474.99	6.24	369.25	498.22	209.51	27.16	0	0	0	0	0	1.86	0	592.98	55.4
CCWGG.465447	TGCTTCCGTTCATCCTGGATTTGTCCAACTG	0	2347.7	0	0	624.94	3720.03	0	5201.41	6.61	0	0	5.23	0	4.45	0	0	3184.18	0	7.35	0	3.98	3.48	0	813.29	0	19.9	3.05	0	1492.11	0	0	0	0	0	0	6.48	0	7.22	0	0	0	0	1960.21	339.99	421.53	0	0	9.89
CCWGG.542080	CCGTGCAGACGGTCCTGGAGGGCGACGCTGA	0	0	33.9	0	0	0	0	0	6.61	0	1900.88	5.23	0	0	73.52	19.5	7.01	332.01	11.03	422.57	0	3.48	28.27	0	883.99	0	21.37	17.08	0	0	21.81	0	11.04	16.67	1042.4	0	27.68	10.84	258.02	1146.57	367.45	0	0	0	0	0	11.08	1.98
Average
[truncated: 242 more columns]
